# Supplementary material for: Computed tomography evaluation of skeletal muscle quality and quantity in people with morbid obesity with and without metabolic abnormality
Source: PLoS One. 2023 Dec 22;18(12):e0296073. doi: 10.1371/journal.pone.0296073 (PMC10745145; doi:10.1371/journal.pone.0296073)
Supplement: S1 Data — (ZIP) [file pone.0296073.s002.zip]

Archive with 1 entries (1 files):
- data_edit.xlsx
