# Supplementary material for: Computed tomography evaluation of skeletal muscle quality and quantity in people with morbid obesity with and without metabolic abnormality
Source: PLoS One. 2023 Dec 22;18(12):e0296073. doi: 10.1371/journal.pone.0296073 (PMC10745145; doi:10.1371/journal.pone.0296073)
Supplement: S1 Data — (ZIP) [file pone.0296073.s002.zip › data_edit.xlsx]

## Sheet: Sheet1
age	sex	SBP	DBP	height	weight	DM	HTN_pill_no	HTN	Lipid_med	WC	SD	subq_fat_area	subq_fat_HU_mean	subq_fat_HU_SD	visceral_fat_area	visceral_fat_HU_mean	visceral_fat_HU_SD	area_ratio	subq_vol	visceral_vol	vol_ratio	RS_area	RS_HU_mean_area	RS_HU_SD_area	RS_vol	RS_HU_mean	RS_HU_SD	paraaortic_vol	paraaortic_HU_mean	paraaortic_HU_SD	slice_thickness	R_psoas_HU_mean	R_psoas_CSA	R_psoas_SD	L_psoas_HU_mean	L_psoas_CSA	L_psoas_SD	R_paraspinal_HU_mean	R_paraspinal_CSA	R_paraspinal_SD	L_paraspinal_HU_mean	L_paraspinal_CSA	L_paraspinal_SD	R_abdominal_HU_mean	R_abdominal_CSA	R_abdominal_SD	L_abdominal_HU_mean	L_abdominal_CSA	L_abdominal_SD
39	F	121	76	162	72.7	0	0	0	0	89.1	21.4	56.7	-94.2	20.3	341	-107	11.7	14.3	3999	1002	20	0.36	-68.6	13.1	1.19	-54.5	19.1	4.39	-63	19.3	5	49.8	4.72	22.6	51	5.87	17.1	43.6	23.2	40.1	47.8	23.2	42	29.5	19.5	33.7	35.2	20.4	30.4
49	F	100	60	161.7	58.1	0	0	0	0	83.1	19.1	93.1	-95	19.1	198	-105	12.3	31.9	2067	1046	33.6	0.51	-70.4	14	3.54	-56.2	19.9	5.59	-67.1	20	5	48.5	4.6	20.2	47.8	5.05	19	40.3	24.3	33.4	44.7	26.8	31.2	32.4	18.8	39.8	28.1	20.6	40.5
38	M	110	70	168.6	66.9	0	0	0	0	78.4	19.7	116	-103	18.2	111	-105	13.5	51.1	1233	1604	56.5	0.83	-83.3	20.9	3.98	-62.6	23.9	7.03	-75.5	24.4	5	51	6.5	14.7	50.4	7.44	12.8	56.6	22.6	24.7	55.2	23.8	25.9	38.3	32.9	35.8	42.1	31.3	31.6
50	F	100	66	162.4	66.3	0	0	0	0	86.3	20.5	93.2	-91.2	20.6	220	-103	13.4	29.9	2553	1226	32.5	0.83	-75	17.7	4.25	-59.9	22.7	5.74	-63.2	22	5	27.8	5.16	31.4	27.9	6.23	29.2	19.4	29	45.5	27.5	29.6	33.1	7.51	24.6	38.8	13.3	23.8	34
52	F	135	82	156.6	45.6	0	0	0	0	75	17.1	54.2	-84.1	21.6	131	-99.8	13.8	29.2	1285	524	29	0.23	-70.3	13.5	0.65	-53.1	19.7	1.55	-58.1	18.7	5	4.5	3.59	22.5	53.6	4.48	14.2	40.4	15.3	40.1	39.1	16.5	39.1	34.9	19.2	27	24.5	22.7	29.9
48	F	110	80	160.2	61.2	0	1	1	0	87.5	21.7	269	-107	12.1	98.4	-98.3	20.5	26.8	2807	1438	33.9	1.2	-70.1	13.7	6.07	-60.4	21.3	4.08	-69.9	22.2	5	40.3	5.5	22.6	25.8	6.88	40.3	25.1	23.2	37.8	22.9	24	40.1	14.1	23.6	34.6	12.5	24.3	35.1
22	M	110	60	160.7	69.3	0	0	0	0	85.2	20.6	62.3	-85.3927	24.5	228	-99.565	19	21.5	2812	849	23.2	0.14	-63.4166	16.8	1.12	-49.6031	22.9	5.17	-61.6226	25.6	5	57.5	7.46	23.6	59.2	8.54	24.3	56.6	27.6	29.7	56.9	29.2	27.9	30.6	24.9	34.3	25.8	33.9	45.1
59	F	100	70	161	65.7	0	0	0	0	88	22.7	164	-98.8	19.2	178	-104	13.9	47.9	2901	1978	40.5	2.03	-77.6	18.1	8.85	-62.9	22.2	6.63	-65.2	20.4	5	40	4.77	22.5	31.1	5.68	31.8	31	24.2	25.7	29.7	23.7	25.5	11.9	23.8	35.4	7.91	27	38.4
56	M	120	80	169.7	69	0	0	0	0	88.2	19.2	121	-95	20.2	132	-97.5	15.5	47.8	1102	1731	61.1	3.38	85.2	19.8	12.8	-70.1	27.8	9.91	-68.1	23.4	5	46.1	6.91	16.4	32.3	13.7	29.7	40.1	27.1	22.4	31.9	33.3	27.6	35.2	33.9	28.3	31.1	36	33.7
22	M	120	80	169	66	0	0	0	0	90.3	23.7	80.3	-97.4	21.6	272	-104	12.9	22.8	2826	1115	28.3	0.24	-79.2	18.4	1.73	-59.2	21.4	4.51	-70.3	22.2	5	52.2	11.6	14	48.5	15	20	49.1	29	21.3	48.8	33.9	22.3	40.3	31.9	26.1	38.1	34.3	25.1
60	F	120	80	157	54.2	0	0	1	1	83.5	20.5	132	-94.9	18.3	175	-101	12.5	43.3	2004	1717	46.2	1.74	-88.7	17.5	9.75	-70.2	25.3	7.24	-77.3	22.5	5	42.6	3.8	22.5	39.7	5.17	23	31.9	22.7	34.2	33	23.9	27.4	26.7	19.9	26.2	26.6	17.9	19
60	M	130	80	173	63.1	1	1	1	0	85.7	21.5	101	-97.7	15.1	95.9	-89.3	18.6	48.7	868	1320	60.3	1.14	-77	17	4.82	-62.8	22.9	4.02	-56.7	18.5	5	48.5	5.91	15.1	44.6	8	17.5	45.7	26.2	16.7	44.2	28.6	17.4	36.5	28.5	24.7	37.1	32	22.6
34	F	90	60	160	65.4	0	0	0	0	82.2	20.2	150	-102	13.8	84.5	-91.6	20.6	36	1833	932	33.7	0.3	-79.1	15	1.76	-59.7	22.7	3.41	-57.9	17	5	51.7	7.28	17	45.6	8.69	25.7	48	27.7	25.4	41.2	26.2	29	43.3	20.6	21.8	41.5	20	26
55	F	160	90	165	55.2	0	0	0	0	81.8	20.4	64.8	-90.1	22.8	153	-104	12.8	29.8	1631	707	30.3	0.2	-73.5	21.1	1.07	-54	19.1	1.89	-58.3	24.6	5	35.8	3.8	21.9	42.6	3.47	19	34.7	20.5	26.9	39.3	23	23	34.7	19.4	22.8	31.9	20.5	19.9
18	M	112	65	176	60.1	0	0	0	0	68.6	16.6	39	-91.7	21	48.3	-88	14.7	44.7	467	522	52.8	0.2	-64.2	8.84	1.99	-66.5	24.3	0.99	-49.4	15.9	5	57.5	8.56	11.8	57	8.1	10.1	58.1	25.9	17	58.7	25.1	14.8	51.7	28.7	19.2	51.7	30	16.6
64	M	120	60	166.5	65.8	0	0	1	1	88.4	23.5	208	-98.3	18	98.2	-96	15.1	67.9	986	2538	72	2.98	-77.5	16.6	10.6	-68.2	23.1	8.61	-78.1	22.9	5	35.4	8.57	25.9	29.6	9.25	33.7	30	24.4	27.2	33.5	26.6	24.9	27.3	27.3	24.8	20.7	29.5	25.8
49	M	103	62	173.5	76	0	0	0	0	88.8	22.1	171	-99.1	13.3	119	-92.3	18.9	40.9	1917	1434	42.8	2.64	-83.8	17.8	11.4	-66.6	23.5	8.71	-73.3	23.1	5	49.4	6.59	14.9	41.2	8.7	23.1	33.6	29.3	32.9	35.4	32.6	29.1	26.9	29.9	24.1	18.9	30.1	30.8
57	F	120	70	160.8	54	0	0	0	0	75.3	17.2	96.5	-101	20.4	151	-110	13.2	39	2074	1149	35.6	1.98	-74.4	15.7	7.82	-67.3	22.6	3.04	-64.6	21.3	5	42.5	3.57	31.4	30.5	3.91	39.6	36.1	18.2	29.2	32.6	17.2	29.3	21.5	17.2	34.9	14.7	16.8	34.1
62	F	120	80	153.7	58	0	0	0	0	91.7	22.3	229	-106	14.4	99.3	-91.2	20	30.2	2436	1876	43.5	2.16	-80.3	18.1	11	-70.5	24	4.58	-69.7	24.2	5	24.5	4.59	34.3	23.8	4.35	36.5	4.43	26.1	37.3	-12.9	24	41.4	2.47	20.7	36.3	6.34	23.3	33.6
53	F	100	60	163.1	63.1	0	0	0	0	79.3	17.8	39.2	-80.9974	24.8	208	-96.874	18	14.8	2267	562	19.9	0.12	-52.3837	6.75	1.32	-51.5764	15.8	5.65	-58.4832	23.9	5	58.1	5.57	21.5	54.5	5.54	25.5	43.2	23.1	34.6	57.6	21.2	22.5	40.1	22.3	26.9	39.1	23.7	28.1
42	F	98	71	160	53.2	0	0	0	0	68	15.3	113	-103	13.9	27.2	-87.6	21.8	19.4	1512	432	22.2	0.14	-60.8	10.2	1.05	-52.6	19.3	3.43	-56	17.4	5	50.5	4.31	16	43.9	3.67	19.1	48.7	20.4	22.7	47.3	20.4	22.4	40.5	17.7	29.7	37.5	17	26
65	M	120	80	173.2	67	0	0	0	0	82.8	22.2	81.8	-95.4	15.7	133	-91.4	20	61.8	1085	1638	60.2	1.85	-82.5	19	6.85	-65.7	23.3	10.6	-78.4	24.9	5	41	9.46	22.5	32.1	9.38	29.5	36.1	30.5	28.2	42.1	29.6	25.6	30.1	28.1	24	30.7	29.2	25.4
57	F	120	80	155	57	0	0	0	1	85.3	20.6	196	-105	12.3	150	-102	16.9	43.4	2575	2023	44	2.76	-82.3	18.8	15.2	-73.8	25.4	8.12	-77.8	22.5	5	30.9	5.35	29	32.2	6.18	28.8	22.9	21.2	30.2	26.1	22.7	27.7	12.1	19.7	38.9	13.8	21.6	32.4
46	F	100	70	160	57.2	0	0	0	0	73.6	16.8	87.6	-104	18.1	77.4	-93.3	21.3	46.9	1154	890	43.5	0.61	-70.6	12.3	1.85	-52.3	18.7	4.21	-71	24.4	5	47.5	4.65	22.5	47.6	5.68	24.5	39.6	20.2	28.6	38.6	21.4	30.4	37	18.7	26.4	34.2	18.8	28.3
53	M	120	60	164.5	75.4	0	0	0	0	92.7	23.4	193	-103	16.5	162	-99.9	21.5	45.7	1807	2552	58.5	2.06	-79.6	19.8	10.9	-66.9	26	11.2	-84.5	26.9	5	36.8	7.75	28.7	31.9	8.63	31.5	35.4	28.9	28	34	29.2	27.2	20.5	22.5	37.6	24.6	25.7	32
45	F	105	60	162.3	62.7	0	0	0	0	79.8	17.7	171	-104	15.1	69	-93.7	21.6	28.7	2112	814	27.8	0.86	-76.4	18.7	3.92	-62.6	23.6	5.78	-67.5	21.9	5	29	5.64	41	26.9	5.19	42.2	29.4	20.1	37	35.1	20.7	32.5	27.9	18.5	31.6	32.8	17.3	26.5
59	F	100	60	158.8	59.4	1	0	0	1	75.3	19.5	146	-102	15.2	89.8	-94.4	20.4	38	2371	987	29.4	0.03	-58.3	5.09	2.14	-53.6	20.9	4.43	-73.1	24.6	5	29.5	6.3	35.4	29.5	6	37	20.4	24.4	36.3	25.8	24.9	34	20.1	20.3	29.5	13.3	21.9	34
59	F	110	70	153.8	68.3	0	0	0	0	94	23.9	268	-107	14.3	140	-96.9	21.8	34.4	3077	1557	33.6	1.03	-79.7	19.7	5.86	-65.5	25.4	4.42	-65.2	23.3	5	39.1	2.47	25.6	35.1	2.97	29.6	12.8	20.6	43.6	12.5	23	45.6	-25.7	21.5	50.1	0.798	24.9	47.8
57	M	110	60	170.2	73.8	0	0	0	0	85	20	107	-96.3	16.7	110	-90.3	20.8	50.5	1164	1495	56.2	2.45	-83.1	19.5	7.2	-68.1	25.6	12.2	-75.6	23.7	5	44.4	8.6	25.4	39.8	11.2	29.2	28.5	26	34.3	34.2	30	30.8	33.3	34.8	28.3	39.8	39.4	23.1
31	M	100	60	168	58.5	0	0	0	0	70	17.3	28.1	-85.6	18.8	38.2	-89.3	22.5	57.6	374	337	47.4	0.33	-73.8	16	1.3	-58.9	21.8	1.47	-56.3	23.9	5	49.5	8.09	21.4	48.9	9.1	21.4	47.1	27.2	22	47.5	26.4	21.6	45.7	24.8	24	50.1	28.5	22.4
54	F	100	60	161	59.8	0	0	0	0	75.3	17.8	187	-105	14.4	65.3	-96.6	21.5	25.8	2461	940	27.6	0.64	-71.5	16.7	4.87	-62.2	24.8	5.98	-74.1	25.7	5	47.3	4.65	22.4	42.7	5.81	29.3	30.5	20.4	36	30.8	23.7	35.8	30	20.2	35.5	34.6	21.2	32.5
55	M	112	77	159	63.6	0	0	0	0	82	20.5	123	-102	16.7	94.2	-99.2	22.3	43.3	1330	1448	52.1	2.27	-86.2	21.1	11.2	-68.3	25.6	7.27	-78.5	26.8	5	51.8	7.95	24.2	45.1	11.1	29.7	46.7	37	23.5	46.1	39.8	24	42.3	36.2	31.4	41.5	34.3	31.6
61	F	120	80	161	61.2	0	0	0	0	73.4	17.5	108	-103	15.9	77.2	-91.6	21.9	41.6	2110	1125	34.8	0.16	-63.1	9.34	2.09	-57.2	21.7	5.91	-68.2	23.3	5	45.3	5.81	27.3	48.3	5.93	19.1	27.3	22.8	37.4	36.8	22.2	31.7	31.8	21.1	30.6	32.8	22.7	27.9
56	M	131	87	155.2	63.2	0	0	0	1	86.2	21.9	109	-102	17	162	-97.8	21.8	59.7	1475	1927	56.7	1.24	-81.1	19.8	6.96	-66.9	25.1	9.86	-77.9	25.9	5	41.7	7.95	26.3	46.8	8.53	22.1	42	25.1	25.7	41.6	23.2	26.8	28.8	25.3	35.7	27.8	23.2	35.5
58	F	115	50	156.3	54.4	0	0	0	0	77.9	16.5	186	-105	14.7	56.4	-92.6	22.5	23.2	2461	937	27.6	2.03	-85.2	19.6	10.8	-70.7	26.1	7.36	-78.8	24.5	5	22.7	4.63	42.8	34.7	5.26	32.1	29.1	22.2	33.1	33.6	23.1	31.7	27.6	17.6	32.2	28.7	17.7	31.6
51	M	120	80	174	70	0	0	0	0	83.8	21.4	106	-96.4	17.6	99.5	-92	20.6	48.3	962	1468	60.4	1.73	-78.5	18.2	8.3	-64.5	24.4	6.05	-71.8	25.5	5	44.7	11	26.8	45.8	11.4	25.9	40.3	30.3	27.1	40.8	31.5	25.8	45.4	38.2	42.7	43	38.3	32.4
52	F	110	60	160.2	64.3	0	0	0	0	84.4	18.3	231	-105	13.7	74	-95	22.1	24.2	2812	921	24.7	0.6	-73.6	18.3	2.56	-56.1	20.6	4.52	-59	20.3	5	49.9	3.37	20.6	48.8	3.77	25.7	30.7	19.9	40.1	36.8	21.1	33.9	34.3	24.2	33.4	21.6	26.3	41
34	F	120	70	153.4	59.6	0	0	0	0	82.7	19	242	-93	14.8	22.3	-83.6	22.4	8.41	2663	373	12.3	0.09	-62.5	16.1	0.88	-44.8	12.7	1.24	-52.2	23.6	5	39.4	4.92	23.5	35.7	5.64	28	38.6	21.2	36.4	33.4	20.8	38.1	40.8	25.8	22.7	42.9	22.9	21.7
55	F	120	80	148	44.8	0	0	0	0	68.6	15.7	73.5	-92.5	17.7	50.3	-84.6	20.3	40.6	772	560	42.1	1.17	-70.5	15.5	5.23	-58.9	21.2	2.8	-61.7	21.7	5	46.3	3.25	24.2	43.9	3.09	25.7	36.3	19.9	27	35.3	19.7	29.3	27.1	16.3	38.6	34.9	15	29.2
23	M	120	80	175.3	76.9	0	0	0	0	79.9	18.8	152	-98.5	16	47.1	-91.6	22	23.6	1562	734	32	0.26	-65.3	13.2	1.81	-58.4	23.9	7.24	-67.5	24.1	5	58	12.5	17.3	52.9	13.6	23.2	55.2	30.2	21.4	54.2	29.4	20.4	48.5	33.8	23.7	47.4	32.3	22.5
43	F	112	60	166.8	90.5	1	0	0	0	100	23.3	397	-107	14.9	100	-98.8	21.4	20.1	4350	1532	26	0.56	-71.6	20.1	3.97	-60.7	24.1	7.36	-80.3	27.3	5	47.7	5.85	19.4	44	7.42	22.3	33.8	25.1	31.4	36.2	28.9	30.8	33.5	32.6	28.5	29.9	34.1	31.1
50	F	120	70	146	47.2	0	0	0	0	71.4	15.4	121	-103	15.7	42.4	-87.8	22.7	26	1397	607	30.3	0.12	-61	11.3	1.4	-53.1	18.5	3.63	-56.5	18.4	5	28.2	4.11	33.5	33.5	4.08	25.4	40	20.3	28.2	37.9	21.6	24.5	35.5	17.8	27.7	36.2	17.8	26
60	F	106	62	156.5	45.4	0	0	0	0	79.2	19.3	138	-98.6	16.6	65.9	-86.8	22.3	32.4	1008	844	45.6	0.42	-70.2	11.6	1.96	-60.6	24.3	1.93	-56	22.5	5	42.5	5.42	28.1	47.9	4.93	21.8	43	22.1	28.9	48.1	23	33.8	40.9	15.8	23.3	34.4	15.1	27.7
38	F	110	70	159	67	0	0	0	0	86.1	18.7	241	-100	14.6	45.5	-88.9	22.6	15.9	3103	523	14.4	0.37	-72	14.3	3.12	-55	20.3	3.32	-57.1	19.2	5	48.3	6.72	17	44.4	8.08	21.1	36.6	27.1	33.6	35.4	27.7	29.9	31.7	19.3	34.3	31.5	19.3	34.1
44	F	100	60	160	54.5	0	0	0	0	77.9	15.6	140	-102	14.6	65.9	-89.1	21	32.1	1746	811	31.7	0.07	-57.1	5.14	1.76	-48.2	15.2	3.72	-58	20.2	5	48	3.35	21.8	46.2	3.37	25.9	38.8	18.7	33.3	38.7	21	33.4	41.4	16	23.2	40.7	16.2	24
58	F	120	70	145.5	61.9	0	0	0	0	90.8	22	312	-103	14.3	90.7	-94.7	21.1	22.5	3860	1163	23.1	0.84	-77	18.5	6.46	-62.3	23.1	3.94	-69.8	24.5	5	30.3	5.63	37.5	21.9	6.09	45.5	28.3	19.7	27.3	32.1	21.4	28.1	17.6	19.1	34.7	18.9	18	33.4
42	F	120	80	172.6	71	0	0	0	0	88.6	20	282	-104	14.4	57.9	-89.6	22.4	17.1	2769	809	22.6	0.62	-66.9	13.1	3.97	-61.8	23	3.02	-65.4	23.1	5	43.3	7.56	18.8	36.3	9.06	26.5	32.7	30.9	35.5	22.7	35	40.8	37.9	18.2	20.8	34.7	20.8	24.9
32	F	100	66	150.6	45.3	0	0	0	0	70.7	15.7	127	-102	15.1	28.2	-85.7	23.1	18.2	1439	288	16.7	0.18	-67.7	13.8	1.57	-50.8	16.4	1.64	-54	18.3	5	46.9	5.51	19.3	49.2	5.5	21.6	47.8	17	23.8	49.5	19.7	22.3	42.1	14.3	25	44.2	15.7	21.7
58	F	110	70	154.8	48.8	0	0	0	0	72.5	15.4	116	-99.7	14.9	22	-76.5	19.9	16	1326	266	16.7	0.13	-58	9.28	0.62	-44.4	12.7	0.59	-53.5	19.7	5	45.5	3.11	27.2	41.9	4.04	30.9	44.3	20.5	30.4	41.2	18	29.3	40.1	15.5	27.5	43.8	12.5	21.4
46	F	110	80	151.5	66.8	0	0	0	0	94.7	22.9	256	-102	14.1	193	-102	19.5	42.9	3209	2423	43	2.46	-84	20.7	10	-73.3	28.2	7.46	-83.7	26.5	5	34.2	4.58	34.6	31.2	4.92	37.2	33.7	22.5	33.4	31.2	22.4	31.3	24.9	26.9	27.7	24.1	25.6	29.1
57	F	150	80	147.1	52.8	0	1	1	0	72.2	15.4	98.5	-97.4	16	54.6	-84.6	20	35.6	1434	620	30.2	0.29	-69.1	15.8	1.84	-56	20.5	3.23	-54.7	18	5	42.9	6.59	25.6	38	5.81	29.5	35.7	27.2	29.6	33	25.6	29.6	40.1	20.6	23.4	39.4	18.6	25
53	F	130	80	155.9	61	0	1	1	0	84.4	20.8	181	-101	14.9	102	-94.2	21.5	36	1917	1046	35.3	0.65	-77.1	21.1	2.97	-60.3	22.7	3.36	-66.9	24.2	5	52	4.02	24.7	49.1	5.15	21.5	43.7	24.2	26.8	40.5	24.3	29.2	43.2	19.8	20.7	33.4	20	26.7
21	M	90	70	176.3	69	0	0	0	0	72.4	17.9	101	-96.9	16.7	38	-90.7	22.6	27.2	1156	516	30.9	0.02	-65.5	9.91	1.69	-58.8	24.8	3.35	-61.9	23	5	56.2	12	17.4	54.7	10.5	21.1	51.9	28.8	23.1	55.3	30.2	21.4	42.1	24.4	28.5	44	22	27.5
50	M	120	80	168.1	72.7	1	1	1	0	84.5	21.3	108	-99.5	16.5	111	-96.3	22.5	50.8	1206	1463	54.8	1.83	-81.3	19.8	7.24	-65.2	24.5	5.69	-75.7	26.6	5	49.2	8.75	24.9	50.7	8.43	20.9	50.3	32.9	25.7	51.9	30.6	24.5	46.3	35.6	24.4	44.3	33.9	27.5
46	M	120	80	155	63.3	0	0	0	0	74.7	17.8	86.3	-105	16.8	96	-101	22.5	52.7	1090	1486	57.7	1.2	-86.1	21.4	6.4	-65.2	24.7	9.19	-81.2	25.4	5	45.4	9.1	27.5	40.7	7.64	23.7	36.3	29.4	31.8	41	27.6	26.6	37.6	27.6	31.4	36.1	26.5	30.4
36	M	130	70	167.7	66.7	0	0	0	0	77.3	19	74.3	-94.7	17.3	82.5	-94.4	22.2	52.6				0.69	-72.2	15.8	2.93	-58.8	22.8	4.82	-67.4	23.6	5	49.6	12.7	23	47.3	14.3	22.5	47.7	29.2	24.5	47	32.8	25.2	40.8	35.9	26.2	41.1	35	26.1
20	F	110	70	157	67.9	0	0	0	0	79.9	19.4	204	-105	14.9	41.8	-93.5	22.8	17	2455	621	20.2	0.37	-85.2	23.9	1.05	-60.1	24.4	2	-54.6	18.8	5	49.4	7.63	24.3	52.5	7.98	27.4	51.5	23.9	23.8	49.8	26.9	26.6	44.3	25.4	24.3	45	24.4	24
60	F	120	70	156.4	52.7	0	0	0	0	80.6	17.8	155	-102	15	94.5	-92.1	20.8	37.9	1438	1213	45.8	1.2	-77.2	19.8	4.41	-62.9	24	4.62	-65.6	22.9	5	43	3.53	28.5	41.9	4.14	28.1	27.9	17.3	36	32.5	19.5	33.1	15.8	18.4	57.2	16.3	17	40.3
26	M	110	80	178.5	67.5	0	0	0	0	74.8	17.2	90.8	-95.7	15.7	44	-86.7	22.6	32.6	974	444	31.3	0.19	-67	10.8	1.21	-53.1	17.5	2.32	-58	19.7	5	52.7	10.9	19.1	54.2	11.6	20.3	53.9	33	19.4	53.7	30.2	19.5	47.3	24.3	28.6	48.7	24	23.6
44	F	120	70	161	63.5	0	0	0	1	78.1	18.9	166	-93	14.9	52.6	-85.7	20.1	24.1	2427	739	23.3	0.15	-74	18.6	2.82	-57.1	20.9	3.3	-58.7	20.4	5	47.2	4.48	22.1	46.9	3.78	21.7	39.7	20.1	32	41.8	18.9	31.4	19	22.3	43.1	30.7	22	34.3
36	F	120	70	165	56.2	0	0	0	0	65.5	15.6	82.4	-95	15.8	20.1	-79.7	22	19.6	1348	287	17.6	0.16	-67.3	12.1	1.07	-48	14.8	1.43	-52	16.1	5	46.5	4.89	22.5	49.2	5.88	18.8	42.5	22.9	33.3	44.7	23.2	27.8	38.3	17.6	25.2	40.2	15.9	22
55	M	120	80	168	60	0	0	0	0	83.1	19.8	139	-101	15.7	116	-93.3	20.4	45.5	1505	1356	47.4	2.52	-84.1	18.7	11.5	-69.1	24.3	7.06	-72.1	25.1	5	49.1	6.01	21.3	41.7	6.89	30.8	48.6	23.2	24.6	42	24.6	32.3	32.9	25.5	42.1	44.4	24.6	24.2
20	M	110	70	177	64	0	0	0	0	71.7	16.3	84.4	-99.1	16.9	36.1	-87.8	21.3	30	903	461	33.8	0.06	-61.5	7.34	0.99	-52.6	18	2.24	-56.9	19.4	5	58.9	10.1	16.5	55.5	9.3	17.6	54.6	30.1	28.2	53.5	30.6	21.4	50	20.6	23.8	50.9	21.4	21
34	M	110	80	174	84	0	0	0	0	90.8	23.8	153	-103	17.4	132	-95.1	22.2	46.3	1662	1614	49.3	0.56	-66.1	12.2	2.94	-52.2	17.4	10.5	-81.7	26.7	7	54.3	7.28	15.1	52.9	8.5	20.6	53.6	40.7	22	51.9	44.4	22.9	41.4	39.4	27.7	33.7	34.9	31.1
47	M	120	80	174.5	68	0	0	0	0	76.5	18.4	115	-108	16.3	87.5	-97.7	22.6	43.2	1416	1784	55.7	1.59	-77.2	14.9	7.68	-64.7	22.7	8.5	-70	21.5	7	49.7	7.28	21.2	43.7	7.25	30.3	37.3	27.2	30.8	44.1	26.5	25.8	32.5	22.7	34.3	38.7	22	25.9
43	M	120	80	168	70	0	0	0	0	66.5	15.7	33.8	-87	18.2	22.2	-80.8	24.8	39.6	336	265	44.1	0.81	-71.8	13.3	2.54	-53.4	18.4	2.58	-56.3	22.7	7	39.2	5.8	25.7	48.2	4.56	24.1	44.2	27.4	26.8	38	28.6	24.4	43.1	27.9	17.5	37.4	22.4	17.8
41	F	120	80	168	64	0	0	0	0	83.9	19	224	-107	16.2	57.3	-91.6	25.3	20.3	2283	693	23.3	0.11	-65.9	13.5	0.92	-48.7	15.8	4.02	-56.7	24.1	7	53.6	6.46	14.8	37.1	8.8	26.4	34.7	29.6	32.5	38.1	28.2	29.7	44	26.5	27.1	42.8	22.8	21.3
31	M	130	80	175.5	85	0	0	0	1	84.6	20.3	176	-111	15.5	70.9	-93.5	24.6	28.7	2012	1197	37.3	0.19	-63.4	8.97	0.95	-48.3	15.2	7.25	-67.3	22.3	7	47	11.7	17.6	42.9	15.6	21.9	37.3	35.4	34.7	43	36.1	29.9	28.2	31.3	36.3	28.2	30.8	40.2
36	F	120	80	157.9	43.9	0	0	0	0	60.8	13.5	42.5	-94.4	16.9	20.4	-80.2	22.1	32.4	496	293	37.2	0.05	-61.7	10.6	1.72	-50.8	16.3	0.75	-44.6	13.2	7	52.3	5.29	25.7	48.3	5.81	22	42.5	15.4	32.5	52.8	15.6	28.2	43.6	14.9	24.1	39.8	17.4	22.7
48	F	130	80	150	61	0	0	0	0	86.6	20.6	189	-110	15	110	-98.8	21.6	36.8	1999	1760	46.8	0.6	-69.2	16.5	2.67	-62.6	26	10.8	-83.1	26.8	7	48	5.44	20.1	48	5.73	22.8	16	25.5	35.4	23.7	28.3	39.4	34.3	23.1	23.5	31.4	24.8	24.4
44	F	110	70	159	53	0	0	0	0	76.5	16.8	129	-105	15.1	43.4	-87.5	25.2	25.2	1034	444	30	0.0036	-58	0	1.86	-45.6	13.7	1.43	-44.4	12.8	7	32.7	2.79	21.5	47.9	3.92	18.7	38.1	23.6	37.6	46.2	23.5	27.2	38.5	15.9	32.1	37.9	16.9	21.7
41	F	120	70	156	46.9	0	0	0	0	67.2	15.5	95.6	-103	14.6	31.7	-88	21.8	24.9	919	256	21.8	0.05	-78.3	26.6	0.59	-53.3	24.3	1.08	-52.8	18.3	7	50.2	4.18	11.4	54.1	4.68	14.2	46.9	15.4	25.6	46	16.8	27.3	44	12.8	24.1	48.5	13.9	18.8
22	M	120	80	178	67	0	0	0	0	74	16.6	100	-100	16.6	23.6	-83.5	22.7	19.1	709	314	30.7	0.18	-61.8	12.5	0.84	-48.1	18.1	4.56	-56.5	19.6	7	47.9	11.5	12.7	50	12.1	20.8	53.3	29.3	15	48.8	29.4	14.4	47.9	30.2	23.5	48.4	29.3	17.8
30	F	110	70	162	57.6	0	0	0	0	71.8	16	93.2	-106	17.6	44.1	-86.3	24.3	32.1	777	382	32.9	0.00714	-58.5	4.5	0.19	-43.6	14.9	0.69	-47.5	16	7	38.9	6.92	20.6	56	6.11	21.2	34	25.8	32.7	39.3	27.3	26.1	39.5	19	23.1	41.4	16.3	18.9
41	F	140	90	155	49	0	0	1	0	74.1	15.8	153	-107	14	43.4	-89	24.1	22.1	1417	513	26.6	0.53	-78.8	19.4	2.79	-52.6	20.7	0.8	-51.1	17.5	7	47.8	3.13	20.6	34.8	4.37	23.9	28.7	20.4	33.1	44.2	19.8	30.1	27.4	17.7	27.8	31.3	18.2	23.7
46	M	130	80	172	68.5	0	0	0	1	78.4	18.2	99.8	-105	17.5	87.6	-97.4	22.4	46.8	1028	1347	56.7	0.37	-76.8	19	2.73	-57.1	23.6	11.7	-78.4	26.3	7	44	8.18	17.3	44	8.34	19.4	36.1	33	3.41	41.3	33.7	24.9	31.5	31.5	27	28.1	27.2	32.8
60	M	110	80	154	56	0	0	0	0	75	19	79.5	-99.6	18.2	81.5	-89.4	22.2	50.6	896	1260	58.5	1.01	-74.2	18.1	5.34	-63.8	26.5	7.53	-68.2	23.8	7	33.6	9.63	17	55.3	12	46.3	34.9	24.7	26.9	32.9	25.1	26.1	37.1	27.4	20.2	33.8	26.9	24.2
26	M	150	90	174	95	0	0	0	0	91.4	22.6	225	-113	15	104	-99.1	23.6	31.6	1960	1230	38.6	0.24	-59.8	7.04	1.28	-49.5	17.7	10.6	-78.7	25.3	7	48.1	10.9	18.5	51.8	12.4	21.6	49.8	40.5	22.9	47.3	41.5	22.4	39.1	33.3	29.6	45.6	30.2	18
28	M	130	80	173	59	0	0	0	0	68.7	15.7	52.7	-101	17.2	51	-86.8	24	49.1	706	521	42.4	0.28	-74.8	19.6	0.88	-55.4	22.5	5.18	-62.1	22	7	47.2	9.21	20.8	53.2	10.3	14.5	43.5	25	25.2	47.6	25.8	20.9	46.5	24	21.5	38.9	26.8	28.5
35	M	120	80	170	84	0	0	0	0	89.6	22.7	85.7	-99.1	24.2	191	-108	16.5	31	2185	1752	44.5	1.55	-79.5	22.3	8.04	-64	26.3	10.8	-79.1	24.7	7	55.2	12.8	22.3	55	13.5	20.5	44.5	38.8	27.8	48.3	43.6	24.3	38.1	37.5	31.4	35	36.4	34.9
24	M	110	70	173	85	0	0	0	0	86.8	20.8	77.5	-95	23.6	212	-111	15.4	26.8	2426	1143	32	0.91	-76.5	18.7	4.73	-59.2	22.2	6.73	-58	21.4	7	53.1	10.8	15.9	39.5	10.4	23.9	45.4	37.2	22.5	45.5	37.8	27.9	28.2	28.6	33.6	30.4	33.3	33.9
33	F	130	80	151	61	0	0	0	0	80.6	19.4	88	-103	22.5	200	-114	13.7	30.6	2197	1186	35	0.13	-58.7	7.56	1.16	-44.5	13.8	6.6	-70.3	24.3	7	40.1	5.71	20.8	38.8	7.1	26.2	37.1	15.6	30.9	36.8	19.7	31.6	37.5	15.9	21.8	42.1	17.9	23.7
36	M	120	80	169	71	0	0	0	0	79.7	19	67.4	-96	23.5	116	-108	16.1	36.7	1169	1183	50.3	0.55	-66.9	11.2	2.5	-65.4	26.5	7.24	-67.3	24.3	7	57.7	12.3	14.4	58.7	14.2	13.9	54.6	33.3	19.4	52.6	37.2	20.3	49.7	29.9	17.1	47.7	31	21.3
27	M	120	80	176	75	0	0	0	0	80.6	19.2	69.2	-93.9	23.9	148	-109	17.4	31.9	1656	905	35.3	0.2	-79	16.1	0.79	-57.4	21.9	8.85	-71.4	23.2	7	43	11.3	15.6	56.5	13.8	15.6	42.7	32.9	30.7	44.5	32	26.6	43.9	34.6	24.1	42.6	37.4	20.3
26	M	120	90	180	83.7	0	0	0	0	83.9	20.6	51.5	-99.4	23.4	205	-110	15.1	20	2266	1170	34	0.26	-65.8	10.7	1.12	-47.7	14.7	8.93	-73.1	24	7	50.4	11.1	16.7	45.9	11.7	23.9	51	36.9	26.5	56.7	38.5	25.8	35.8	34.5	38	36.3	32.4	32.3
22	M	120	80	186	81	0	0	0	0	72.4	17.3	28.7	-88.8	24.2	53.5	-84.7	17.9	34.9	576	251	30.3	0.02	-53.2	3.02	0.28	-41.9	9.43	0.22	-48.5	19.1	7	48	15	13.2	48.5	14.1	16.4	45.2	36.6	31.2	48.3	40.5	29.3	34.5	38.2	32.1	38.6	33	29
60	F	100	70	160	56	0	0	0	0	75.5	16.1	45	-88	23.2	148	-104	17.8	23.3	1258	428	25.4	0.09	-64.2	12.9	1.03	-44.7	13.1	3.21	-65.5	24	7	43.2	4.7	19.7	29.2	6.33	29.2	39.9	25.6	32.6	35	25.6	38.5	27.7	20.9	36.5	32.5	18.8	24.9
56	F	130	80	159.1	79.8	1	1	1	1	99.1	23.5	285	-98.668	16.4	134	-88.6218	22	32	2408	1495	38.3	1.24	-60.3669	11.7	8.26	-53.8189	19.6	6.76	-61.4432	24.2	3.75	47.6	8.59	31.3	48.1	9.89	29.2	42.6	28.6	36.6	41.5	28.2	38.7	27.3	34.5	26.2	26.4	33.3	29.3
36	F	110	70	160	99	1	0	0	0	121	31.8	405	-102.256	15.9	404	-99.565	19.8	49.9	4045	3908	49.1	1.1	-60.0978	14.3	7.8	-57.4965	23.2	17.6	-80.4593	25.4	3.75	44.4	7.34	19	43	7.61	25	42.8	29.2	30.5	35.5	33	29.3	-3.53	38.3	34.7	-6.91	32.8	37.4
38	F	133	74	152	90	1	0	0	1	109	28	490	-102.256	15.8	156	-89.6982	21	24.1	4755	1611	25.3	0.99	-62.0711	13.7	7.98	-50.9486	20.5	8.68	-68.0809	25.6	3.75	46.4	8.89	26.2	46	9.57	23.4	43.7	25.3	32.6	45.5	28.7	34.3	22.6	27.4	27.8	28.3	24.7	22.1
21	F	114	74	163.1	105.7	0	0	0	0	118	29.2	738	-117.841	16.6	80.8	-101.905	22.4	9.87	9165	954	9.43	0.08	-70.256	7.57	0.76	-52.8603	16.7	5.37	-71.3783	23.1	5	34.3	9.63	29.5	39.8	8.65	27.9	36.9	22.7	30.5	40.1	22.6	33.9	24.5	30.7	30.5	19.9	27.1	40
41	M	150	80	179	119	1	1	1	0	113	29.9	238	-99.565	17.8	322	-96.874	20	57.5	2361	3073	56.6	3.7	-70.7719	19.1	18.1	-59.9184	23.6	16.1	-74.001	24.1	3.75	44.7	14	19.3	50.7	13.9	24.1	52	49.5	27.9	47.2	50.7	31	36.6	43.6	28.2	44.1	47.9	25.8
30	F	130	80	172.6	108.9	0	0	0	0	130	33.9	771	-110	17.7	225	-103	22.6	22.6	9867	3262	24.8	5.77	-79.6	18.4	23.4	-72.4	24.6	14.1	-76.5	23.3	5	28.1	12.3	24.7	29.3	12.6	25.1	26	39.6	38.8	25.4	37.7	40.5	-25.3	52.4	38.4	-28.5	54.8	36.3
50	F	137	78	157.2	94	1	1	1	1	105	26.7	392	-104.947	15.6	175	-93.2861	21.9	30.9	4003	1685	29.6	1.97	-68.4397	14.5	9.69	-57.6759	23.2	9.32	-70.144	26.4	3.75	38.7	5.66	26	40.6	6.78	21.8	28.8	26.6	37.7	31.9	27.4	34.9	7.69	28	33.8	10.6	26.1	29.8
33	F	180	110	170	123	0	1	1	0	122	32	590	-104.947	16.5	238	-94.1831	21.4	28.7	5846	2213	27.5	2.95	-71.5791	20.3	11.8	-60.9051	24.8	13.2	-64.7621	22.3	3.75	31.1	7.31	25.9	32.4	7.34	23.7	35.1	34.6	33.1	36.7	36.6	33	-4.71	38.9	36.1	-6.9	40.2	32.1
28	F	120	78	146	72.9	1	0	1	0	98.7	25.2	395	-104.947	15.9	110	-88.263	21.7	21.8	4118	1048	20.3	0.58	-57.5862	11.6	2.5	-45.8358	16.2	5	-53.7292	19.4	3.75	29.6	6.52	20.7	21.9	7.76	27.6	15.4	24.2	40	11.3	25.6	36	13.2	25.3	30.4	9.2	23.3	30.2
27	M	145	80	170	134.3	0	0	0	0	127	35.2	581	-114.475	17.7	293	-110.322	22.5	33.5	6967	3598	34.1	1.61	-88.1006	21	8.51	-68.2358	24	11.6	-76.2042	23.3	5	41.9	12	22.2	38	13.9	25.4	33.7	36.9	34.2	34.7	37.7	32.9	18.2	43.7	30	15.8	45.3	31.8
63	M	117	78	170	114.2	1	0	0	1	136	36.7	521	-105	20.6	320	-93.5	24.1	38	4297	7307	63	5.45	-78.5	19.5	50.8	-66.6	23.6	34.4	-81.6	25.4	5	29.8	11.2	27.1	26.4	17.2	30.4	25.4	47.1	41.5	21	51	37.3	-2.77	42.2	32.5	-0.528	39.1	32.5
57	F	130	64	167	109	1	1	0	0	120	31.2	596	-110	12.3	246	-103	17.4	29.2	5853	2327	28.4	5.34	-81.7	16.2	21	-64.7	20.5	7.21	-68.9	21.4	3.75	21.4	8.61	23.2	19.5	10	28.3	25	28.9	34.1	30.6	29.6	28.5	4.18	33.6	32.9	8.37	28.4	26.8
22	F	120	51	163	102.2	0	0	0	0	104	27.6	446	-106.741	14.8	138	-92.3891	20.1	23.6	4654	1200	20.5	0.62	-69.0676	17.3	2.2	-57.7656	24.9	5.47	-57.7656	21	3.75	56.5	9.47	20.7	47.9	9.11	24.7	55.4	31.5	27.5	57.9	29.8	34.1	28.8	26.2	26	31.6	25.8	26
23	F	128	77	159.8	121.9	1	0	0	0	126	29.4	609	-105.844	19.2	225	-93.2861	19.5	27	6264	1950	23.7	0.95	-64.9415	13.7	7.09	-52.8322	20.8	11.5	-78.755	27.5	3.75	44.7	8.71	26.5	42.5	10.4	25	49.6	34.7	30.6	52.9	34.2	28.7	17.3	34.1	27.1	13.7	30.8	25.7
40	M	116	75	173	141	0	0	0	0	131	32.4	663	-112	16.3	285	-101	22.3	30.1	7473	5723	43.4	4.56	-87.6	20.4	20	-69.8	26.6	26	-82.2	24.7	5	29	11.7	28.1	26.3	11.3	30.4	14.7	32	41.2	5.38	36.6	38.3	-1.71	51.4	33.3	-2.76	49.7	32.1
24	F	132	72	164.9	147.4	1	0	0	0	137	37	853	-118.964	18.8	254	-108.639	23	23	10426	3269	23.9	0.83	-80.4689	18.3	5.23	-63.1855	21.5	9.85	-75.3063	24.3	5	22.4	10.6	32	28.9	10.4	28.8	10.2	32.4	35.3	12.2	32.4	38.8	-17	45.9	43.5	-5.48	45.4	45.1
21	F	127	76	157.8	112	0	0	0	0	121	31.1	682	-104.947	14.9	159	-91.4921	21.4	18.9	6405	1658	20.6	0.03	-57.2274	11.1	1.09	-56.2407	25.4	6.43	-65.39	22.4	3.75	35.6	10.9	26.3	37.9	11.7	24.2	38.9	28.4	31.6	35.5	28.9	32.1	19.7	28.8	26.8	17.9	29.7	30.2
25	M	120	70	174.5	108.6	1	0	0	0	122	31.7	518	-105.844	16.5	272	-95.977	21.1	34.4	5647	2267	28.6	1.54	-69.4264	18.7	9.75	-61.1741	25.7	12.8	-71.31	24.9	3.75	49.5	14.2	18.4	50.7	15.4	25	48.6	40.6	30	51	40.3	34.5	29	35.5	24.5	24	36.7	26.7
38	F	138	89	150.3	70.6	1	0	0	0	94.3	23.5	307	-103.153	17.1	130	-95.0801	22	29.7	2921	1627	35.8	2.89	-84.0472	22.9	14.4	-73.6422	29.4	7.16	-75.8846	24.5	3.75	43	6.94	33.9	41.5	7.98	27.8	31	23.2	41.7	31.8	26	36.6	21.2	27.4	29.1	22.3	24.5	28.5
46	M	139	80	169	122	1	1	1	0	121	31.9	533	-104.05	16.5	215	-91.4921	21.1	28.8	5171	2233	30.2	1.07	-67.9912	19.5	11.6	-54.985	20.6	21.8	-70.4131	24.5	3.75	45.5	15.3	21.7	50.2	16.3	23.4	52.9	38	32	56.3	39	30	14.4	41.2	28.3	18.7	43.6	22.8
28	F	125	78	170	120	0	0	0	0	122	31.4	728	-107.638	15.7	148	-92.3891	21.7	16.9	7303	1496	17	1.68	-64.8518	16.3	9.85	-55.7026	22.5	8.25	-62.9681	23.4	3.75	40.7	6.5	32	39.3	7.64	23.8	34.8	25.2	45	43.6	28.1	37.6	-15.6	30.8	42.5	-11.4	33.1	43.1
46	F	139	89	155	88	0	1	0	1	99.6	27.9	248	-103	17.1	229	-103	20.2	48	3055	3042	49.9	1.97	-83.6	21.5	9.13	-70.7	26.7	12	-81.7	25.9	5	37.3	9.91	36.8	36.6	8.99	31.9	37.6	30.2	44.4	34.7	27.6	41.3	25.3	35.1	28.1	28.3	33.2	24.6
21	F	136	81	173.7	126.5	0	0	0	0	115	30.4	532	-112.23	17.1	195	-111.893	21.4	26.8	6221	2730	30.5	3.34	-95.7322	22.4	11.2	-79.1222	26.6	15.7	-89.6718	25.2	5	43.6	8.37	23.6	43.7	10.8	27.6	29.8	33.4	38.7	36.5	34.3	36	21.3	36.5	32.7	24.3	39.2	33.2
45	F	140	60	167	131	0	0	0	0	133	35.5	727	-104.947	18	271	-93.2861	23	27.2	6905	3489	33.6	1.93	-64.8518	14	13.2	-52.0249	21.1	13.6	-72.6555	27.4	3.75	31.2	6.8	26.9	28.9	7.94	27	24.6	36	36.5	24.7	37.8	36.4	-22.3	43.4	32.4	-16.7	44.3	32.6
30	F	132	74	162.5	153	1	0	0	0	134	33.8	745	-120.086	19	275	-113.352	23.1	26.9	9727	3424	26	2.6	-83.948	20	18	-70.1438	24.2	18.6	-90.0085	25.1	5	21	12.8	32.2	15	15.2	36.1	22.2	39.8	38.2	19.2	38.3	36.3	-11.5	44.9	40.9	-17.1	44.8	39.1
22	M	104	77	165.4	129.7	0	0	0	0	128	33.1	626	-110.329	16.1	273	-97.771	21.9	30.4	6881	2346	25.4	3.58	-75.2568	22.4	13.9	-62.3402	26.7	13.7	-70.9512	24.1	3.75	45	13.5	30.1	44.5	13.3	24.3	44.6	38.7	29.3	40.3	40.2	29	7.85	39.7	32.8	-2.53	33.9	32.6
38	F	135	76	167.5	125.4	0	0	0	0	123	30.9	590	-110	17.1	242	-106	23.3	29.1	7067	3044	30.1	0.77	-69.7	18.4	3	-52.8	18.4	11.3	-75.2	25	5	32.4	7.94	27	34	9.48	30.9	27.2	36.1	40.3	30.5	36.6	44.7	-15.4	41	40.1	-9.67	40.9	42.7
48	F	142	72	152	88.8	1	1	1	0	119	31.1	519	-112	16.5	267	-101	22.2	33.9	5678	3280	36.6	2.44	-80	20	10.5	-67.7	25.9	16.8	-74.2	25.1	5	37.3	7.72	28.2	30.9	9.51	31.1	21.5	28.2	40.4	22.1	30.3	37.1	3.21	35.3	28.9	0.0433	33.9	27.5
45	F	117	83	158	96.3	1	2	0	1	103	27.9	360	-98.3	13.6	170	-95.7	18	32.1	3637	1906	34.4	2.15	-76.8	16.8	11.4	-66.5	23.5	8.52	-71.3	21.8	3.75	38.2	3.51	28.8	37.6	4.19	21.5	34.2	30.7	29.6	40	34	28.7	17.9	32.3	28.3	26.1	30.7	20.6
33	M	160	90	176.7	171.1	1	2	1	0	140	40.1	680	-121.208	16.2	304	-113.352	22.2	30.9	6517	4352	40	3.25	-81.3668	15.1	12.7	-59.8186	17.8	17.7	-82.6013	24.5	3.75	41.8	17.7	22.5	42.3	18.1	24.7	27.9	45	29.5	26.4	49	29.8	-3.91	56.9	28.1	-12.7	55	29.7
38	F	115	71	164.6	87.7	1	0	0	1	93.6	22.8	288	-101	16.5	82.3	-96.3	22.7	22.2	3628	1139	23.9	1.72	-77.5	17.6	4.18	-58.6	20.7	8.88	-76.6	23.8	5	40.9	5.23	25.3	36.2	5.07	28	34.3	29.9	29.1	31.7	30.1	36.1	19.5	34.4	34.8	26.6	32.5	33.3
33	F	121	86	166	125	0	2	1	1	127	33.7	730	-108	14.4	224	-104	18.7	23.5	7473	2086	21.8	1.01	-70.7	16	5.1	-56.7	20.5	12.7	-82.4	24.4	3.75	32	10	26	24.5	9.01	28.4	24.6	44.4	37.5	23.2	43.1	35.2	1.93	43.2	33.5	2.19	41	31
39	F	144	75	161	117	0	0	0	0	126	31.5	736	-113	12.7	194	-99.4	19.9	20.9	7376	2165	22.7	1.19	-75.2	14.6	10	-64.7	23.5	15	-75.5	21.4	3.75	27.8	4.86	23.3	35.1	5.18	22.8	15.8	31.4	45.5	12.4	31.8	47.8	-18.9	39.1	42.1	-19	36.3	37.7
22	M	127	78	167	136.1	1	0	0	0	136	37.4	752	-116.719	19.7	274	-111.557	23.3	26.7	9497	3349	26.1	2	-85.7437	20.1	10.1	-71.4905	25.9	15	-85.7437	26.5	5	39.9	12.2	26.5	36.3	13.5	26	31.3	36.7	36.1	30	36.3	34.1	4.99	51.3	38.4	2.97	46.7	34.7
38	F	160	70	177	143.6	0	0	0	0	116	31.2	479	-105.844	16.3	213	-95.0801	22.3	30.8	4332	1993	31.5	0.15	-62.2505	19.3	3.32	-54.1777	24	12	-67.2736	22.5	3.75	50.5	5.67	18.5	51.1	5.92	28.3	44.9	29.5	35.9	43	34.6	37.8	28.2	33.1	26.2	24.1	31.8	26.2
31	M	121	65	174.7	117.5	0	1	1	0	114	30.2	487	-105.844	15.2	188	-93.2861	22.2	27.9	4571	1786	28.1	2.88	-72.0276	17.9	10.7	-57.5862	23.3	11.1	-71.5791	26.1	3.75	45.9	15.5	27.1	48	17.5	27.4	38.4	44	36.7	42.1	42.2	35.8	-5.84	46.2	45.7	-8.18	44.5	46.6
42	F	134	83	164	111.6	1	3	1	0	116	30.6	506	-103	17.5	208	-96.6	22.5	29.1	6047	2845	32	1.18	-71.4	17.8	6.86	-58.8	23.7	13	-73.2	24.9	5	40.2	4.84	22.7	28.9	5.73	26.4	20.3	43.9	31.2	21.3	37.7	32	-2.75	34.8	33.7	-4.95	34.2	34.4
36	F	101	62	160.9	100.1	0	0	0	0	112	26.9	503	-111	13.1	176	-104	19.7	25.9	5223	2048	28.2	2.69	-86.5	20.1	9.63	-67.9	24.9	10.8	-85.9	24.8	3.75	33.4	7.7	23.4	32.4	8.03	29.2	37.7	31	31.1	38.3	30.6	34	11.9	28.3	28.4	14.5	27.7	25
31	M	148	79	179.8	120.6	1	0	0	0	113	29.6	420	-102.256	14.9	189	-91.4921	20.7	31.1	3936	1709	30.3	1.57	-73.5525	16.9	9.86	-56.1511	23	12	-69.247	24.2	3.75	46.4	14.6	23.5	43.9	15	22.6	49.7	52.5	30.7	50.4	49.8	29.5	16.9	48.3	33.3	18.9	41	28.4
39	F	155	88	158.9	111.8	1	2	1	0	133	34.9	723	-117	16.1	269	-99.1	19.9	27.1	6979	2913	29.4	2.41	-86.5	19.1	10.7	-67.4	23.7	9.67	-73.4	23.5	3.75	30.9	8.27	22.9	43.2	7.22	19.8	23.5	27.5	33.4	30.9	29.2	26.3	14.9	36	32.3	1.28	34.8	30.4
26	F	150	90	154	97.2	0	0	0	0	110	29.2	502	-104.05	15.1	182	-95.977	21.8	26.6	2009	2058	29.1	3.26	-78.755	23.4	12.1	-57.7656	24.3	10.2	-74.1804	24.4	3.75	45.4	6.22	30.5	44.2	6.19	24.5	45.9	26.2	30	50.6	28.1	29.5	23.4	28.8	28.8	22.7	28.3	25
34	F	140	90	167.3	89	0	0	0	0	103	29.1	314	-108	17.7	181	-100	23.6	36.6	4363	2097	32.5	2.32	-84.2	22.1	10.6	-68.4	26.7	8.89	-78	25.6	5	46.9	7.47	27.3	40.4	8.39	27.8	31.8	26.9	40.6	28.3	27.9	40	15.1	34	35.7	11.3	33.6	34.5
32	F	133	85	162.6	98.1	0	0	0	0	107	28.1	478	-107	16.6	136	-99.4	22.9	22.2	6190	1691	21.5	0.48	-68.6	15.4	4.8	-57.9	22.8	7.52	-72.4	25.6	5	32.5	6.48	31	34.2	7.93	29.5	27.9	31.5	44.6	31	31.7	38.1	-11.4	31.2	48	1.59	31.9	42
24	M	158	98	178.1	124.9	0	0	0	0	124	32.5	667	-107.638	15.2	199	-92.3891	20.9	23	8045	2484	23.6	1.57	-69.0676	17.8	6.67	-52.1146	21.3	13.6	-61.5329	22.5	3.75	46.7	9.25	17.5	47.7	12.2	19.4	47.5	36.7	33.4	49.6	33.2	26.4	18.8	37.3	31.2	14.1	38.7	32.4
44	M	140	80	181.8	126.2	1	2	1	1	120	29.7	398	-101.359	20	264	-88.263	21.5	39.9	3684	3373	47.8	3.52	-70.9512	15.8	23.1	-56.5995	21.5	16	-72.6555	25.5	3.75	36.9	10.7	29.1	37.4	11.6	25.2	21.4	43.6	45.3	19.4	45.7	36.9	-7.53	43.3	37.6	-8.68	47	36.1
41	F	127	82	163.3	90	0	0	0	0	109	29.6	462	-108	17.9	208	-102	22.2	31	5025	2974	37.2	0.83	-80.8	20.9	2.82	-88.4	21.3	8.4	-78.7	25.3	5	31.2	2.39	35.7	24.8	2.75	41.4	24.8	29.2	39.1	26.5	30	37.2	9.25	25.1	35.2	3.53	26	39.5
50	F	140	70	162	81.8	1	2	1	0	98.7	26.6	319	-102.256	18.1	171	-92.3891	21.7	34.9	3106	1901	38	2.33	-65.2106	15.4	14.7	-58.1244	21.8	7.95	-73.104	26.7	3.75	37.5	8.04	30.5	30.6	7.37	31.7	35.2	29.2	43.6	38.8	29.3	41.8	18.1	31.4	29.9	17.1	25.5	31.7
33	F	130	78	154.6	99.5	1	1	1	0	116	30.3	565	-100.462	17.6	161	-96.874	22	22.2	5234	2426	31.7	1.99	-71.9379	18.6	9.83	-57.945	24	10.3	-73.8216	23.2	3.75	35.3	5.68	27.2	33.9	7.18	25.8	37	28	35.5	35.6	32.2	30.3	8.52	26.1	31.1	13.1	25.9	27.8
42	F	150	87	171.4	112.6	0	0	0	0	109	28.8	450	-99.565	17.1	168	-93.2861	21.8	27.2	4343	2080	32.4	0.73	-61.4432	16.9	7.16	-53.1013	21.2	9.71	-73.1937	24.2	3.75	33.4	9.84	32.7	37.5	8.39	27.7	17.6	34.3	38.6	28	36	36.3	-6.82	32.7	32.8	2.8	33.8	30.7
28	M	128	53	171.4	138.1	1	1	1	0	123	33.2	514	-110	18.5	201	-97.9	23.6	28.1	6154	2525	29.1	0.49	-67.3	16.1	3.76	-55.2	21.5	10.8	-66.7	24	5	41.6	14.6	26.8	41	13.9	24.9	31.6	46.2	31.3	32.1	50.4	31.2	18.4	57.1	30.5	20	54.5	27
26	M	155	82	179	125	1	0	1	0	127	34.5	581	-104.05	17.4	273	-95.0801	21.9	32	5298	3298	38.4	2	-68.8882	18.9	11.4	-58.3038	23.5	12.5	-77.7683	26.6	3.75	48.9	13.3	24.6	42.7	14.7	24.2	44	43	27.6	41.6	50.4	33	10.8	47.8	26.1	18	42.7	30
43	M	157	87	176.8	138	0	3	1	1	125	32.5	472	-110	18.7	297	-102	23.3	38.6	5875	4026	40.7	4.9	-84.8	24.1	28.4	-71.8	27.8	21.3	-74.6	25.1	5	26.5	12.9	30.5	26.1	12.1	33.3	17.9	50.8	33.4	18.8	54.2	33.2	8.38	60.3	39.2	12	54.4	38.7
50	F	133	80	159	93.5	0	0	0	0	102	24.4	312	-103.153	18.3	192	-94.1831	22.6	38.1	3237	1893	36.9	5.83	-82.3429	22.5	31.6	-69.0676	28.3	10.7	-69.7852	27.9	3.75	9.17	3.66	36.7	19.1	4.02	39.7	0.445	31.6	44.1	5.91	33.1	47.3	-12.5	24.8	33.9	-3.6	22.1	31.5
34	F	147	80	166.3	120.7	0	2	1	0	116	30.7	523	-97.771	18.8	197	-89.6085	22.2	27.4	5411	2045	27.4	1.32	-61.7123	14.2	8.63	-55.7923	24.2	12.4	-71.5791	24.4	3.75	45.7	8.73	22	42.1	9.23	26.5	41	38.3	30.3	44.5	38.2	31.1	15.8	33.3	26.3	10.9	33.4	25.9
38	F	134	72	164.8	161.1	1	0	0	1	147	41.7	977	-111	20.8	267	-92.4	24.3	21.5	10274	4878	32.2	3.93	-77.9	18.9	13.2	-65.3	24.7	15	-76.9	24.8	5	31	7.92	29.4	22.9	7.24	35.4	7.6	36.3	41	8.38	43.3	38.5	-4.33	38.8	32.5	-8.18	36.5	31.5
31	F	135	70	178	171	1	0	0	1													3.15	-66.7354	19	12.4	-54.8056	23.9	12.4	-61.802	23.1	3.75	36.8	10.8	28.3	37.4	10	31.2	17.9	34.7	41.6	15.1	32.1	40.4	-27.5	38.6	47	-17.3	35.4	40.5
43	M	118	71	179.2	148.2	1	2	1	0	132	35.9	457	-101.359	21.4	305	-92.3891	25.8	40.1	4058	4135	50.5	2.71	-64.8518	16.6	11.8	-54.3571	23	14.5	-58.842	24.3	3.75	48.5	11.3	26.9	56.2	11.1	25.4	42.4	52.5	35.1	41.6	59	34.2	12.1	52.6	35.5	-7.28	48.4	37.4
37	F	130	70	156.8	87.3	0	0	0	0	106	26.6	434	-104.05	18.4	155	-93.2861	23.2	26.4	4266	1680	28.3	1.67	-72.9246	19.7	5.9	-58.4832	26.9	9.25	-70.0543	26.9	3.75	39.2	7.57	28.9	43	8.65	27.4	39	28.7	47.4	40.2	28.7	47.5	19.8	34.9	32.4	19.8	35.4	32.5
20	F	130	70	156.8	87.3	0	0	0	0	105	26.6	446	-103.153	17.8	98.3	-83.9575	24.8	18.1	3970	928	19	0.13	-59.6493	12.9	1.66	-46.4636	17.5	6.3	-57.8553	22.6	3.75	52.8	7.9	21	46.8	6.52	24.5	41	29.6	33.8	40.4	29.8	39.2	37.1	24.5	26.3	34.3	23.6	27
31	M	121	60	169.3	122.3	1	3	1	0	121	30.7	596	-104.947	17.3	183	-93.2861	23.3	23.5	6349	1530	19.4	1.27	-61.4432	14.5	7.12	-51.6661	21.7	10.4	-56.2407	22.4	3.75	41.5	10.8	38.3	38.5	12.4	27.7	42.3	40.1	34.9	45.4	44.5	32	-3.64	35.2	34.6	8.24	34.6	32.8
22	F	130	70	164.1	127	0	0	0	0	122	32.8	652	-104.05	16.8	156	-95.977	23.6	19.3	6505	1403	17.7	0.97	-69.1573	19.1	5.52	-60.8154	27	5.69	-50.1413	18.3	3.75	40.7	12.9	22.9	45.1	12.5	26.1	47.6	38.7	35	48.7	36.8	31.6	20.9	41.2	28.9	8.89	39.2	30.3
35	F	124	75	164	91	1	1	1	1	106	27.2	326	-101	18.6	180	-91.5	20.6	35.6	4516	2849	38.7	0.77	-76.1	18.2	4.74	-56.5	21.6	11.2	-72.5	24.9	5	39.2	8.01	23.5	32.1	6.41	25.2	30.9	27	36.3	28.1	26.7	32.2	-4.32	35.1	48.4	-3.13	37	45.3
55	F	113	55	156.5	94.2	1	1	1	0	108	26	344	-99.565	19.8	216	-91.4921	22.8	38.6	3022	2494	45.2	0.21	-60.0081	16.9	2.98	-49.4237	21	15.9	-78.6653	27.4	3.75	44	8.04	21.8	41.3	7.9	29.1	47.1	32	28	42.3	32.4	32.6	19.7	35.9	26.2	19.7	32.5	28.6
24	F	119	66	172	107.4	0	0	0	0	111	28.6	487	-104.05	17.6	185	-97.771	22.6	27.5	4196	2069	33	0.6	-66.4663	18.1	3.06	-50.5898	22.9	10.3	-72.0276	28.7	3.75	41.6	7.35	26.9	49.7	6.41	27.9	33.9	32	40.2	35.4	30	43.3	-9.76	39	48.1	-10.9	35.7	64
44	F	128	68	152.1	70.7	1	0	0	0	95.6	23.9	313	-103.153	18.1	144	-95.977	22.5	31.5	3542	1448	29	2.18	-75.8846	22.5	6.11	-60.3669	26.3	10.3	-75.3465	26.4	3.75	37.1	5.02	26.4	41.9	5.1	26.6	34.7	25.6	33.4	40.7	25.2	36.4	6.18	32.5	37.8	2.55	28.2	36.5
43	F	140	80	161.4	84	0	1	1	1	100	27.7	285	-102.256	18.5	216	-97.771	22.5	43.1	2230	2439	52.2	0.93	-63.4166	15.7	7.17	-58.842	26.7	8.35	-70.5028	28	3.75	47.7	8.95	26.8	40.4	10.5	30.4	42.1	30.7	35	36.8	31.6	33.5	29.6	35.5	27.7	28.8	33	29.5
50	M	116	71	182.6	130.6	0	1	1	1	121	33.8	430	-101.359	19.2	337	-97.771	22.6	43.9	4475	3257	42.1	6.3	-81.3562	22	30.5	-71.2203	27.7	18.3	-75.6156	25.5	3.75	29.2	20.2	34.9	43.8	18.2	25.7	43.2	40.4	36.7	46.7	37.5	39.5	-3.35	53.5	37.7	-4.68	50	40.6
46	F	130	70	154.3	72.6	0	0	0	0	88.6	24	242	-103.153	18.6	98.2	-89.0703	25.4	28.9	2685	1069	28.5	0.61	-72.7452	22.3	2.38	-53.4601	23.9	4.61	-58.1244	24.5	3.75	57	3.3	32	39.1	3.9	34.7	36.9	24.1	49.1	26.3	26.2	42.4	17.7	28.5	37.7	12.9	25.6	40.3
30	F	112	61	158	120	0	0	0	0	130	33.8	696	-111	20.8	187	-98.5	25.7	21.2	8202	2646	24.4	1.06	-80.7	25	8.48	-60.6	27.2	12.5	-78.7	31.6	5	45.9	8.37	32.4	45.8	8.3	35.2	34.7	30.6	38.3	31.6	31.1	39.2	23.6	31.9	28.6	24.6	29.5	28.1
24	M	133	82	170.8	106.1	0	1	1	0	111	29.7	416	-107	18	229	-102	22.4	35.5	5058	2901	35.5	2.33	-84	23.1	9.33	-72.5	28.1	14.4	-83.8	26.8	5	43.6	11.8	27.5	37.7	11.9	33.5	33.3	31.7	33.8	36.7	33.9	30.8	7.57	43.9	47.5	6.23	45.1	50.4
33	F	150	90	172.4	117.9	0	0	0	0	118	29.7	591	-101.359	17.3	174	-93.2861	23.2	22.7	7538	2374	24	0.59	-66.9148	17.1	7.2	-58.3935	25.4	17.1	-81.1768	25.1	5	37.6	9.64	24.5	35.1	8.77	27.3	26.7	43.5	37.5	33.3	36.7	33.8	-12.2	37.8	44.1	-10.9	36.3	45.2
59	F	150	80	158.2	89.4	1	0	0	0	103	25.5	280	-102.256	19.3	258	-93.2861	21.8	47.9	2924	2521	46.3	2.6	-73.5525	20.4	13	-63.9548	26.4	11.9	-81.5356	26.5	3.75	9.59	6.18	38	4.17	6.85	41.3	11.3	33.5	42.2	11.1	33.3	39.5	-1.08	31.5	34.4	0.314	29.1	33
43	F	133	74	160	89	0	0	0	0	98	24	347	-99.565	20.3	103	-86.1102	25	22.9	3348	1084	24.5	0.65	-62.1608	18.5	6.3	-54.5365	24.6	11.9	-69.9646	26.4	3.75	26.7	6.03	36.9	36.7	6.75	33.2	33.8	31.6	44.8	40.4	31.2	30.8	11.1	29.1	41.3	17	25.2	33.6
40	F	144	74	161.3	111	1	3	1	0	124	31.3	675	-113.352	17.8	212	-104.037	21.5	23.9	8125	2894	26.3	3.28	-91.4674	20.7	12.5	-73.7351	24.9	16.2	-81.5912		5
33	F	116	70	163.4	97.4	1	0	0	0	107	25.7	391	-102	17.2	171	-99.2	21.8	30.4	5239	1969	27.3	2.67	-82.4	21.4	12.4	-68.1	26.4	10.5	-73.7	24.9	5	38.6	7.42	29.4	38.6	6	25.7	20	35.2	39.2	24.9	35.7	38.4	12.5	37	32.7	13.2	32.5	33.3
59	M	117	74	183	105.3	1	0	0	1	106	27.1	191	-95.977	19.2	278	-95.977	21.9	59.2	1898	2635	58.1	4.63	-79.1138	21	25	-67.6324	26.1	14.6	-75.6156	27.5	3.75	53.4	13.9	24.8	53.4	12.7	24.9	51.4	44.9	30.3	57.8	43.6	29.5	38.6	40.8	26	39.2	42.2	22.9
64	M	120	60	176.2	86.9	1	0	0	0	96.3	25.7	165	-98.668	20.9	200	-89.6982	22.4	54.8	1571	2201	58.4	2.79	-74.1804	21.5	13.6	-63.1475	26.1	9.45	-69.247	27.5	3.75	49.6	12.8	22.6	54.2	12.1	25.2	36	34	33.6	43.1	34.2	38.9	27.9	36.2	27.5	38.8	33.6	25.2
39	F	141	88	158	85	0	0	0	0	107	28	274	-106	19.1	275	-103	23.4	50.1	3023	3522	53.8	1.05	-77.8	19.2	6.82	-62.7	27.5	12.4	-81.6	31.9	5	46.2	5.71	35.6	41.1	4.91	31.3	37.3	32.5	33.6	37.5	36.8	31.4	31.2	33.3	37	30	32.1	33.4
34	F	125	70	175	95	1	0	0	1	105	27.1	314	-102	18.9	194	-99.5	22.2	38.2	3572	2458	40.8	1.52	-87.6	21.7	6.04	-67.8	26.9	9.63	-78.8	26.1	5	39.1	5.24	26.3	37.1	5.55	28.3	28	32.4	33.1	26.3	30.7	40.1	24.7	28.6	29.6	26.8	27.7	26.3
53	M	103	70	160	108.5	1	0	0	0	117	32.6	500	-102.256	18.6	219	-91.4921	23.9	30.4	6062	4225	41.1	3.08	-72.9246	22	10.6	-62.0711	26.3	15.2	-75.3465	27.4	5	37.5	8.44	26.5	35.4	9.85	25.1	21.3	27.9	35.6	23.5	31.2	36.4	-4.42	47.9	38.6	-9.03	45.2	38.2
36	F	150	90	164.2	122	0	0	1	0	122	34	550	-107.629	18.1	249	-106.955	22	31.2	7786	3453	30.7	5.42	-93.0387	21.7	27.7	-81.7034	26.8	15.3	-84.397	25.7	5	34.8	9.32	29.8	34.2	9.03	31.5	27.2	32.8	34.4	32.1	30.6	35.2	9.03	36.5	30.1	9.08	34.2	33.4
49	F	120	60	151.1	101.4	0	3	1	0	117	30.8	477	-105	19.9	194	-94.2	22.9	29	4945	4577	48.1	3.1	-78.1	20.6	11.1	-63.2	23.7	23	-86.3	25.9	5	36.2	5.27	23.4	25.4	8.62	30.1	16.1	34.7	40.2	16.6	35.5	39.1	11.6	31	23.7	8.24	30.5	29.6
51	F	103	63	175	115	1	0	0	0	118	30.3	474	-98.668	19.5	182	-87.7248	23.3	27.7	3443	2103	37.9	0.66	-65.4797	16.8	6.46	-56.6892	25.1	10.7	-72.2967	26.9	3.75	38.9	6.94	28.1	31.9	9.34	35.1	38.1	32.5	48.7	32.5	35.8	35.3	6.34	41.8	35.2	19.9	34	28.6
40	F	140	90	161.1	87	1	1	1	1	108	28.4	368	-104.05	17.9	254	-95.0801	23	40.8	3479	2388	40.7	2.75	-74.001	21.9	14.9	-63.6857	27.1	11.8	-78.8447	28.6	3.75	43	5.55	28.7	44.8	6.45	26.2	34.5	28.7	36.6	37.4	27.5	38.6	22	22.4	33.9	26.2	21.5	26
54	F	136	80	160.4	99.2	1	1	1	1	115	28	520	-103.153	18.1	168	-92.3891	22.9	24.4	4523	2289	33.6	1.99	-73.9113	21.5	7.33	-56.2407	23.6	9.1	-71.31	27.5	3.75	36.8	8.57	28	40.7	8.85	29.3	27.8	23.1	40.7	34.3	25	41.2	1.21	27.3	34.5	3.4	30	36.4
30	F	132	84	166.4	100.5	1	0	0	0	115	30.3	516	-108	18.7	173	-97.7	23.4	25.1	5796	1800	23.7	1.17	-86.2	21.8	3.79	-54.8	21.2	10.4	-66.2	23.3	5	41.9	5.07	21.4	41.7	5.76	21.9	36.7	36.2	35.9	30.1	35.2	34.8	7.67	34.8	36	10.6	35	34.7
48	F	123	65	170	108	0	3	1	1	115	30.7	444	-109.424	17.4	270	-110.322	20.7	37.9	4731	3876	45	5.4	-95.8444	19.6	20.8	-81.0301	25.5	18.4	-94.161	24.6	5	42.1	7.46	22.5	39.4	7.93	27.4	21.7	28.6	41.5	27.3	31.5	39.3	21.1	27.7	29.3	26.7	28.1	24.8
44	F	150	90	156.8	97	0	0	1	0	112	30.1	506	-114.475	16.2	221	-115.597	20.6	30.3	6305	3542	36	3.53	-97.6401	21.7	11.9	-80.3567	25.7	16.1	-87.7639	23.8	5	34.8	5.76	26.6	24.3	9.52	32.3	26.7	30	42.6	26.1	29.5	35.4	4.97	27.4	29.6	0.166	27	33.5
46	F	130	70	160	93	1	0	0	0	103	25.3	356	-99.565	18.9	176	-91.4921	22.7	33.1	4368	2110	32.6	4.12	-78.4859	22.6	19	-72.0276	29.7	12.8	-74.8083	28.8	3.75	45.3	4.03	26.7	42.8	3.16	30.6	34.2	28	36.8	35.3	26.7	39.2	-3.03	42.1	42.5	-6.85	36.6	38.5
27	F	119	77	119	77	0	0	0	0	110	29.1	470	-107	18.3	142	-96.6	24.2	23.2	5894	1661	22	0.32	-67	17.6	1.16	-47.9	17.1	10.1	-63.6	23.5	5	39.9	8.25	26.6	28.7	8.67	35.2	9.44	29.6	47.6	18.2	30.5	43.5	1.07	37.7	40.4	-0.273	36.3	38.9
56	F	142	95	154.6	79	0	2	1	1	97	25.5	280	-99.565	-19.3	219	-99.565	21.9	43.9	2764	2228	44.6	4.68	-78.4859	23.7	19	-71.8482	28.6	12.6	-82.0738	28.5	3.75	41	7.19	34.6	38.6	8.76	34.1	31.8	22.2	45.1	34	24.1	40.4	24.3	24.2	29.8	27.9	22.5	27
37	F	148	87	163.8	95	1	0	1	0	114	29.2	348	-97.8	16.4	343	-102	19.9	49.6	4289	4296	50	2.17	-82.5	20.3	13.1	-68	23.4	19.6	-78.6	23.1	5	34.7	4.86	28.3	37.2	4.45	26.9	29.2	33.5	30.5	27.3	33.6	29.8	-13	41.6	47.4	-8.45	39.7	38.9
23	F	114	70	166	102.9	0	0	0	0	111	27.7	545	-104.947	16.1	101	-90.5951	23.7	15.6	4725	1171	19.9	0.59	-61.8917	14.7	4.16	-56.7789	24.8	10.1	-66.1972	23.4	3.75	45.4	8.51	38.7	49.9	8.34	24.2	41.8	29.5	36.9	48.4	29.6	32.1	23.7	26.9	29.1	23.7	28	29.2
25	M	141	92	186.9	111	0	0	0	0	107	26.6	391	-106	16.5	193	-104	20.8	33.1	4679	2730	36.8	2.13	-86.8	21.7	7.87	-68.6	25.5	17.1	-85.3	25.3	5	42.8	11.6	22.5	45	12.8	19.5	34.4	38.2	43.6	36.8	35.3	36.9	8.87	39.2	43.2	12.5	37.5	40
28	F	133	90	158	81.7	1	0	0	0	88.2	23.6	229	-95.977	19.5	126	-88.0836	22.5	35.5	2939	1479	33.5	2.34	-71.6688	20.6	8.27	-57.945	25.2	9.7	-76.1537	29.6	3.75	55.2	5.29	28.6	50	5.87	29.1	48.4	27.6	37.2	48.2	26.5	38.2	28.9	33.6	28	22.4	26.8	30.3
19	F	126	67	171	103	0	0	0	0	112	28.2	534	-104.05	17.3	134	-95.0801	24.1	20	5200	1631	23.9	1.47	-71.1306	18.8	8.16	-60.0081	26.3	10.9	-76.8713	24.5	3.75	50.9	7.1	35.5	48.9	8.92	27.2	40	29.6	40.1	45	30.7	43.2	9.51	29.9	41.5	12	29.6	39.4
32	M	135	67	176.1	134.2	0	0	0	0	121	30.8	549	-115	17.2	171	-102	23.3	23.8	6427	2654	29.2	1.16	-68.1	13.9	7.99	-60.8	23.2	22.6	-73.6	24.6	5	40.9	12.1	22.3	43.9	15.2	32.9	30.9	47.8	38.1	35.4	48.3	35.8	15.8	53.3	35.2	23.6	51.7	28.7
55	F	117	75	162	82.1	0	1	1	1	97.6	22.6	375	-106	14.3	91.5	-97.3	20.2	19.6	4740	1363	22.3	0.88	-75.2	19	5.36	-63.1	24.2	11.3	-78.2	24.1	5	45.3	2.95	19.9	34	3.64	30.3	31.4	28.6	31.6	34.2	30.1	31.7	15	27.5	32.5	4.43	24.6	37.4
52	F	142	77	162	133	0	4	1	1	137	36	785	-111	18.8	302	-99.1	23.2	27.8	9143	4350	32.2	4.78	-78.4	18.9	15.8	-67.7	23.7	16.3	-71.3	23.7	5	31.7	4.46	24.1	27.7	6.29	27	13.1	34.9	33.4	1.63	43.8	39.7	-7.85	47.8	30.3	-9.73	46.1	30.7
53	F	120	68	148	69	1	0	0	0	101	25	346	-104	14.8	184	-99.4	20.3	34.7	3926	2337	37.3	1.95	-76.1	18	9.07	-64.9	23.5	12.5	-81	24.6	5	32.8	4.59	29.2	29.4	4.96	29.8	27.2	22.2	38.6	30.3	26.8	30.5	9.18	20.4	34	14.5	19.9	31.6
37	F	90	60	161	95.1	0	0	0	0	108	27.6	332	-102.256	18.6	283	-98.668	21.2	46	3532	2615	42.5	3.05	-78.3065	20.9	10.3	-63.8651	28.2	11.1	-81.5356	25.5	3.75	40.5	5.64	28.9	41	4.18	25.8	22.6	36.2	39.8	27.3	32.4	34	15.7	34.2	31.3	22.1	30.1	29.4
40	F	140	87	160.5	81.4	1	0	0	0	94.9	25.3	268	-99.565	17.2	194	-97.771	21.6	42	2764	1796	39.4	2.16	-70.3234	19.9	6.95	-61.2638	25.3	11.7	-77.5889	26.6	3.75	47.6	4.02	35.8	52.3	4.37	23.8	41.2	26.5	38.7	44.9	25.2	38.2	9.78	25.5	36.6	20.6	21.4	31.6
29	M	135	75	183.2	132.6	0	0	0	0	127	35.2	574	-115.597	17.8	303	-112.23	22.8	34.6	7203	3750	34.2	2.8	-88.5495	21.3	15.9	-77.6632	26.1	17.3	-86.6416	25.5	5	40.3	13.2	26.6	32.3	14.9	32.1	29.5	42	34.2	32.6	47.5	30.4	4.06	44.9	36	11.7	44.9	35.2
28	F	141	84	169.2	123.2	0	0	0	0	125	33.4	688	-104	18.2	229	-97.3	23.4	25	8224	2888	26	0.95	-73.7	17.3	5.92	-63.1	26.2	14.4	-74.6	25.5	5	33.9	9.15	29.4	32.9	8.24	31.5	16.8	27.3	41.6	17.2	26.8	40.1	-9.43	37.9	48.9	-8.55	32.2	44.3
29	M	120	76	178	133.3	0	2	1	1	121	31.7	552	-100.462	18.1	217	-92.3891	23.3	28.2	6218	2976	32.4	3.76	-74.5392	21.9	14.7	-64.3136	27.4	12.7	-70.8616	26.4	5	47	17.1	24.4	42.7	15.9	26.7	38.2	44	35.5	32.8	45.4	33.4	16.9	56.6	31.4	16.5	53.6	28.6
53	F	100	60	160.5	88.8	1	0	0	1	109	28	311	-97.9	19.1	209	-92.7	20.6	40.2	4735	3990	45.7	4.18	-81.2	18	18.6	-71.2	24.4	16	-80.6	25.6	5	16.2	5.55	41.6	20.2	5.73	35.6	19.7	28.7	36	24.9	28.7	36.5	8.33	24.2	28.8	13.5	22.2	27.9
48	M	125	73	154.8	75.3	1	1	1	1	127	36.8	548	-108.975	18.2	314	-100.67	21.7	36.5	6592	5349	44.8	3.6	-90.7941	20.8	19.7	-70.8171	25.6	20.2	-79.7955	24.6	5	26.5	7.98	32.2	16.3	8.38	30.3	11.7	38.9	37.6	13.9	40.3	34.8	-4.57	46.2	40.1	-13.7	45.1	42.1
41	F	120	83	170	124.5	1	0	0	1	94.5	23.9	210	-101	16.1	194	-101	19.9	48	2661	2392	47.3	1.05	-75.7	20	4.16	-61	23.6	13.5	-81.5	25	5	39.9	6.52	25.1	38.6	8.23	26.9	34.5	28.6	34.8	37.8	26.6	32.9	30.9	34.2	31.4	29.1	34	29.9
33	M	158	80	189.7	128.2	1	3	1	1	116	31.3	435	-98.668	17.2	228	-90.5951	21.5	34.4	4110	2022	33	1.16	-63.596	16.2	8.16	-58.0347	25	17.1	-71.9379	24.6	3.75	46.3	14.5	20.8	48.8	14.4	26.2	45.9	46.9	27.5	47.9	49.9	30.1	20.1	51.7	31.5	20.3	53.2	32.6
58	F	129	81	165.2	82.8	0	0	0	0	93.5	23.1	246	-97.771	16.7	172	-94.1831	21.6	41.2	2625	1682	39	1.83	-73.104	21.7	8.7	-62.5196	27	11.2	-72.4761	26.7	3.75	51.7	5.83	30.7	46.4	6.68	35.5	42.9	24.7	36.8	50.2	25.9	37.3	28.2	24.1	30.4	29.2	24.4	31.9
21	F	126	75	158	101.8	0	0	0	0	111	29.2	531	-103.153	17.5	134	-90.5951	23.2	20.2	5714	1287	18.4	0.27	-66.2869	17	3.12	-55.882	24.7	8.92	-62.9681	25.2	3.75	54.3	6.46	22.8	45.5	7.73	33.6	47.2	27.8	42.7	46.7	28.9	34.7	16.4	29.2	39.1	22	29.4	35.5
63	M	130	70	169.6	102.4	1	2	1	1	110	30.5	299	-100.462	19.1	261	-96.874	22.6	46.6	2661	3361	55.8	6.41	-75.6156	20.6	24.8	-67.0942	27.2	19	-79.7417	25.8	3.75	45	17.2	23.2	39.4	17.6	26.8	44.1	36.5	36.6	45.9	41.9	35	25.8	52.6	29.6	29.6	48.9	27.6
55	M	125	68	178	118	1	3	1	0	121	31.7	416	-102.256	19.8	289	-90.5951	24.1	41	4321	2530	36.9	3.31	-70.4131	18.7	23.7	-61.3535	25.4	15.2	-68.6191	26.6	3.75	34	9.07	22.6	33.5	8.72	30.2	31.4	40	35.3	33.5	37.4	32.6	7.99	31.5	28.5	11	27.1	29.4
70	M	92	55	165	106.9	0	1	1	1	120	32	526	-112.23	13.5	218	-106.843	17.1	29.3	5012	3012	37.5	3.59	-85.1826	16.4	19.1	-78.1121	22.4	18.3	-88.8862	21.3	3.75	22.5	13.4	22.2	34.6	11.7	20.8	23.7	37.1	35.8	28.4	36.5	33.8	14.4	47.2	26.5	15.8	47.7	26.8
37	M	148	94	183	141.5	1	3	1	1	133	35.3	735	-111	18.8	248	-97	22	25.2	8870	4381	33.1	3.83	-84.4	20.3	13.6	-65.8	25.2	19.5	-76.4	24.3	5	34.6	8.57	22.7	31.6	8.87	29	26	44	41.5	25.4	45.3	33.5	-8.06	41.4	29.7	0.638	41.2	24.9
34	F	100	60	159	100.8	0	0	0	0	113	28.3	582	-105.844	17.2	118	-89.6982	22.2	16.9	5842	1195	17	0.21	-62.5196	9.9	1.76	-58.4832	27.4	8.84	-65.8385	26.2	3.75	48.2	10	21.1	48.1	9.03	26.3	38.5	29.7	32.8	37.5	29.6	30.8	13.5	24.7	33.8	16.3	22.4	31.6
37	F	120	60	165.5	99	0	0	0	0	101	25.8	379	-104	16.8	137	-96.2	22.1	26.6	4462	1615	26.6	1.8	-79.4	19.2	6.99	-64.7	25.4	7.45	-64.4	23.4	5
30	F	118	80	156.7	97.3	0	0	0	0	105	27	390	-103.153	16.7	148	-93.2861	24.2	27.5	3836	1784	31.7	2.35	-71.7585	19.4	7.52	-58.7523	25.7	10.9	-70.8616	24.6	3.75	42.6	12.1	22	44.8	12.9	27.9	32.7	33.5	45.9	37.4	34.9	37	5.73	43.2	34.9	4.96	39.3	32.5
22	M	143	80	184	142.5	0	0	0	0	124	34.6	602	-112.006	18.6	188	-103.813	23.2	23.8	7460	2453	24.7	1.23	-88.9984	19	3.27	-66.8891	24	13.5	-78.8977	25	5	44.3	21.9	26.9	40.3	20.4	29.8	36.8	54.8	33.5	35.9	52.7	31.8	10.3	45.4	37.2	14.2	47.1	38.8
49	M	110	70	172.9	126	1	3	1	1	124	35.6	439	-91.4921	24	343	-95.977	21.7	43.9	4228	3673	46.5	8.26	-77.5889	20.6	50.6	-68.2603	26.7	18.9	-74.3598	28.9	3.75	49	11.5	27.7	45.3	13.2	31	35.5	33.7	48.1	33.3	38.4	46.6	-5.49	53.9	38.7	-0.866	49.8	34.6
57	F	126	58	156.5	85	1	1	1	1	96.1	26	204	-101.344	20.3	158	-103.925	21.3	43.6	1447	2194	60.3	1.09	-85.2948	19.5	6.81	-67.8992	23.5	10.8	-82.7135	26.1	3.75	49.5	8.46	28.7	49.4	8.2	27.6	41.1	35.6	39.4	42	41.5	37.9	42.7	33.5	30.7	44.2	31.4	30.6
24	M	154	85	189	158	0	0	0	0	130	32.6	743	-120.086	17.5	215	-113.352	22.5	22.5	6092	1678	21.6	3.25	-91.243	20.3	11	-72.0517	25	22.6	-91.4674	25.2	5	34.3	13	26.2	30.5	13.9	29.2	28.1	46.6	36.4	27.7	50.7	28.9	2.81	36.9	37.2	4.45	37.3	34.3
35	F	142	78	165.8	114.6	0	0	1	0	119	28.2	591	-104.05	17.2	182	-94.1831	22.3	23.6	6321	1859	22.7	2.85	-79.4726	24.3	10.4	-62.8784	26.8	13.9	-77.2301	27.2	3.75	40.8	9.37	23.1	36.6	9.85	30.4	28.6	25	50.3	38.4	25.4	41.7	-2.08	34.5	35.9	-7.36	30.9	38.3
23	F	128	78	171.8	86.3	1	1	1	1	101	26.1	389	-98.5	17.6	108	-92.8	21.9	21.7	2904	826	22.1	0.7	-76.9	19.4	6.69	-58.9	21.5	12.9	-71.3	22.5	5	41.5	9.55	24.6	39	9.47	23	30.6	34.1	41.8	36.5	37.2	35.3	5.79	36.9	41.5	5.49	38.7	41.8
37	M	150	80	185.1	190.7	0	0	0	0	146	41.3	824	-132.431	20.1	296	-111.669	24.2	26.5	9676	5018	34.2	1.04	-72.3884	11.9	6.74	-60.7164	19.1	28.8	-86.5293	25.1	3.75	32.8	20.7	21.4	41.3	19	18	15.9	39.8	29.2	21.6	41.6	32.9	-32.7	67.2	33.5	-28.9	67.2	30.6
35	F	138	78	166.6	133.3	0	0	0	0	114	28.6	370	-110.098	17.4	224	-105.945	21.1	37.7	5727	2644	31.6	1.24	-87.0905	21.6	6.83	-69.1337	25.7	15.9	-83.8358	24.9	5	31.9	8.54	27.6	30.1	7.27	32.9	24.9	36.4	34.6	26.4	37.1	31.5	15.3	33.1	29.1	14.7	33.8	29
44	F	105	57	158	79	1	1	1	1	92.5	25.8	145	-96.874	20.4	242	-96.874	22.1	62.6	1564	2553	62	2.63	-76.6919	22.8	10.9	-64.7621	28.6	8.39	-76.4228	30.4	3.75	53.4	7.98	29.6	55.3	8.55	29.6	46.6	27.3	38.6	43.4	27.8	33.2	45.7	25.2	56.5	47.7	24	22.6
60	F	147	93	159	85	1	0	0	1	115	28.6	500	-107	15.8	219	-99.5	22.4	30.5	5656	2692	32.2	2.51	-76.5	19.1	16.2	-66.1	24.4	15.1	-74.4	23.8	5	23.7	7.29	35.3	30.1	7.44	29.2	13.3	28.6	39.8	10.7	27.4	32.9	8.31	33.9	33.4	3.62	29	31.4
35	F	140	80	167.8	98	0	0	0	0	103	25.2	363	-110.995	15.1	143	-106.618	20.7	28.3	4634	1689	26.7	0.37	-73.2862	11.9	3.96	-58.5841	18.5	8.88	-77.7754	23.9	5	44.5	8.26	20.2	40.3	9.57	23.7	33.2	31	39.2	32.3	34.6	30.7	29	30.4	26	28.3	30.6	25.3
30	M	140	90	183.9	155.3	0	0	0	0	131	33.1	686	-101.359	18	236	-91.4921	21.1	25.6	6618	2705	29	1.79	-67.453	18.1	7.41	-56.3304	23.1	15.3	-73.3731	25.2	3.75	48.7	15.8	19	59.3	14.7	25.7	44.4	44.6	33.6	41.4	44.5	32.9	1.68	53.5	31.5	-0.137	46.5	30.4
27	F	120	700	157.1	115	0	0	0	0	121	30.9	665	-111	16.7	127	-96.9	23.6	16	7796	1699	17.7	1.01	-76.8	18.5	3.12	-54.4	19.9	6.46	-65.2	22.8	5	37.3	12	22.8	31.8	10.7	28.4	29.7	24.1	46.2	31.4	22.5	43.5	17.6	23.9	30.8	20.8	22.5	22.6
51	F	110	57	156	77.2	1	1	1	1	93.4	25.7	258	-98.668	18.1	162	-93.2861	21.5	38.5	3270	1638	33.4	1.83	-73.8216	20.2	11.8	-60.4566	24.3	7.26	-69.3367	27.3	3.75	53.2	5.73	30	49	6.07	29.7	46.5	22.9	44.7	47.6	24.5	39.6	34.8	23.8	27.4	40.2	21.1	25.2
30	M	141	93	173	135.8	1	0	1	1	126	35	649	-104.947	17.8	206	-93.2861	22.5	24.1	6348	2413	27.5	1.91	-70.8616	18.8	9.94	-59.4699	25.4	14.8	-76.3331	25.8	3.75	45.8	12.5	22	44	13.5	22.7	41.8	38.8	34.8	44.7	41.9	38	13.6	40.9	30.8	15.5	43.8	30.1
71	F	120	60	156	119	0	2	1	0	132	31.4	572	-108	19.5	413	-101	19.2	41.9	6548	5228	44.4	5.9	-86.9	17.9	18.3	-71.9	24.6	33.9	-83.1	21.6	5	36.5	6	28.3	28.3	5.96	29.5	-9.54	26.9	47.4	7.96	24.6	36.6	5.99	26.9	31.1	1.93	21.5	21.8
25	M	93	58	180.1	143.4	1	0	0	0	128	33.9	536	-104.947	17.9	336	-98.668	22.3	38.6	5688	3102	35.3	1.92	-71.5791	20.3	9.08	-59.0214	24.1	19.8	-80.2799	27.5	3.75	49.6	15.2	23	44.5	16.2	27.7	45.7	44.9	33.5	46	51.8	29.8	3.93	46.7	41.9	3.21	50.4	43.6
48	M	130	70	171	112	1	0	0	0	112	30.8	388	-104.947	16.32	196	-95.977	23.7	33.5	3720	2692	42	2.7	-70.7719	18	12.2	-57.2274	23.5	14.6	-74.2701	26.2	3.75	45.1	17.4	23.7	46.3	20.7	22.7	40	39.7	34.7	42.5	44.2	30.4	-3.07	47.6	43.4	0.797	44.4	44.6
45	M	146	84	164.8	122.5	0	0	0	0	134	37.4	555	-110	23.3	346	-102	27.1	38.4	6531	4849	42.6	5.61	-92.5	26.8	26.9	-75.7	35.8	30.5	-96.8	40.6	5	41.4	18	53	38.4	18.2	54.9	36.1	37.3	56.1	37.7	38.2	52.1	11.1	41	40.5	10.7	38.4	44.7
30	F	120	60	160	81.3	0	0	0	0	97.4	23.9	389	-105	20.4	107	-101	24.8	21.6	4740	1365	22.4	0.35	-65.5	13.9	4.23	-54.9	23.9	11.2	-83.6	33.2	5	48.5	6.48	30.2	45.2	7.09	37.5	42.7	25.1	37	41.6	25.5	40	38.1	25.6	34.7	39.9	25.8	34.8
44	F	130	80	175	123	0	1	1	0	115	29.3	529	-104.947	18.2	165	-93.2861	23.2	23.8	3985	1259	24	0.88	-61.5329	13.8	6.58	-57.5862	26.4	12.5	-75.6156	26.5	3.75	41.5	8.88	26.6	49	8.45	27.6	41.5	37	44.8	42	33.6	41.1	2.06	29	44.6	5.05	32.2	47.1
47	M	130	80	166	85	1	1	1	0	102	27.3	177	-103.153	20.1	288	-99.565	22.8	61.9	1609	1656	50.7	2.33	-75.7053	21.1	18.2	-65.6591	27.2	11.9	-88.8909	29.7	3.75	48.7	6.12	25.8	45	6.84	29.1	38.7	33.3	30.6	42.7	34.2	35.4	30.5	37.4	29.6	33.8	36.7	28.8
36	F	100	60	173.4	118.1	0	0	1	0	114	28.6	456	-94.1831	18.1	188	-85.8411	21.7	29.2	4758	1736	26.7	2.22	-68.7985	19.5	8.18	-56.9583	23	14	-71.7585	24.1	3.75	56.4	12.6	24.3	47.5	12.7	30.4	54.6	38.7	37.3	53.1	39.5	34.3	24.7	41	35.2	25.1	37.4	36.9
57	F	120	90	156.5	56.7	1	0	0	0	82.1	18.8	156	-87.366	18.4	104	-82.1635	21.6	40	1658	808	32.8	1.87	-73.4628	20.2	12.5	-63.2372	26.6	7.29	-72.0276	25.5	3	44.9	3.34	35.7	34.8	3.19	44.8	29.9	27.6	56.3	28	28.6	49.2	44.6	24.4	27.9	41.6	20.3	25.7
51	F	100	60	150	101.5	0	0	0	1	126	34.1	660	-110	18.8	217	-102	23.6	24.7	7741	3331	30.1	1.49	-76.7	20.2	11	-66.8	26.9	15.8	-82.7	30.1	5	35	10.9	31.4	32.7	9.46	34.3	8.87	30.1	49.5	-1.65	28.6	52.1	8.41	32.6	30.9	7.84	27.3	28.1
54	F	125	70	160	99.5	1	2	1	0	119	27.8	451	-102	18.9	191	-89.4	21.4	29.8	5563	2330	29.5	0.8	-82.4	21.2	7.17	-57.9	24.7	22.3	-75	27.9	5	29.7	7.5	30.3	26.8	7.96	32.9	12.6	30.7	36.1	11.7	35.3	36.2	-5.19	40.3	31.8	-6.12	42.3	29.8
26	M	135	80	181	141.1	0	0	1	0	127	33.9	658	-102.256	18.8	244	-93.2861	23.4	27	6630	2346	26.1	2.78	-68.7088	19.9	12.4	-56.8686	24.1	15.1	-74.898	26.5	3.75	42.4	10.3	26.6	40.2	11.6	29.1	36.8	42.7	38.2	31.8	44.6	44.9	-18.1	50.8	44.3	-16.5	46.4	44.4
24	F	112	68	164	90.3	0	0	0	0	88	22.6	276	-100.462	16.8	82	-83.4193	23.8	22.9	3577	842	19	0.27	-63.6857	20.1	0.98	-50.4104	21.8	6.38	-61.0845	24.5	3.75	51.4	7.48	23.3	59.6	8.11	24	36.4	26.6	43.4	39.4	27.1	47.6	15.1	30.3	41.2	11.1	27	43.5
20	F	120	58	158.4	96.8	0	0	0	0	110	28.7	507	-103.153	17.5	107	-84.4957	22.7	17.4	5163	888	14.7	0.04	-49.6928	3.5	0.79	-47.6297	18	5.45	-61.7123	23.7	3.75	53.1	8.05	23.8	56.7	7.98	20.8	45	31.5	40.5	46.5	28.8	40.2	18.7	29.8	36.2	23.8	26.1	30.7
24	M	127	60	173.9	135.9	1	1	1	0	124	34.1	550	-104.947	16.4	205	-90.5951	23	27.1	5871	2034	25.7	2.06	-71.4894	17.7	7.96	-53.3704	22	14.3	-67.9912	24.6	3.75	45.4	13.2	20.7	50.8	16.1	19.8	49.3	43.6	24.9	49.5	44.2	30.2	12.6	41.5	31	14.9	36	29.4
53	M	121	57	175.7	101	0	0	0	0	107	28.6	176	-103	16.9	320	-102	20.1	64.5	2437	3614	59.7	3.79	-82.5	19.7	14.4	-71.1	26.8	20.9	-86.4	27	5	44.6	11.6	26	42.3	10.3	28.7	45.3	44.7	29.3	45	50.9	27.4	26.5	52.3	32.5	30.8	54.6	27.9
39	M	133	80	173.1	121.2	0	0	0	0	121	31.4	497	-99.565	20	251	-93.2861	21.9	33.6	4465	3040	40.5	1.83	-71.8482	21.1	9.21	-56.5098	23.6	18.4	-78.5756	25.7	3.75	52.3	14.5	28.4	46.7	16.3	34.1	39.5	34.7	36.8	41.9	42.1	38.4	8.7	42.6	37.7	12.6	41.8	28.5
50	F	118	55	151.4	82.4	0	0	0	0	102	27.7	315	-106	14.8	232	-99.5	20.6	42.5	4270	2716	38.9	3.86	-83	20.9	14.3	-69.8	25.9	15.5	-80.2	27.4	5	43.3	5.07	27.7	40	6.03	31.1	30.8	21.5	41.4	35	20.9	32.8	16.7	22.7	31.8	14.4	23.2	40
46	F	130	90	167	91.1	1	0	0	0	106	25.2	419	-99.565	17.2	145	-89.6982	21.2	25.7	4231	1553	26.9	0.4	-65.0312	20.9	5.29	-56.2407	23.2	15	-75.9743	25.5	3.75	47.8	7.83	23.8	54.2	10.6	23.9	50.1	27.9	33.5	46.3	32	30.1	22.4	38	31.5	21.9	36.1	28.5
60	F	140	85	154.9	101.7	1	1	1	0	107	27.5	403	-106	14.9	217	-101	20.5	35	5299	2684	33.6	4.03	-88.3	22.3	15.5	-70.7	27	23.1	-80.6	25.2	5	30.6	4.93	32.2	31.4	5.11	32.1	16.6	30.7	41.5	23.4	31.1	41.1	-2.48	25.4	38.7	10.9	22.9	33.1
57	F	125	80	151.4	80	1	1	1	0	120	29.4	509	-106	17.6	263	-98.5	22.3	34.1	5895	3396	36.6	2.73	-82.5	21.3	11.5	-67	25.9	18.3	-78.9	26.7	5	20.6	5.76	37.4	26.8	6.94	36.5	11.7	28	44.5	12.5	26.7	42	-21.5	35.1	44.2	-13.5	33.1	44.5
60	M	110	65	170	83.4	1	0	0	0	115	33	391	-104	19.1	237	-98.7	23.3	37.7	4322	4109	48.7	6.07	-88	22.9	24.5	-77.2	28.7	30.8	-86.4	30.7	5	31.6	8.96	38.7	26.1	10.1	37	28.3	34.8	41.4	31.5	38.6	43.6	7.87	44.8	32.9	9.57	42.8	35.6
56	F	124	71	158	83.5	1	2	1	1	106	26.7	301	-93.6	17.7	201	-93.9	19.9	40.1	4199	3011	41.8	3.68	-94.6	21.6	24.6	-80.2	27.6	13.4	-85.2	26.7	5	42.3	6.51	23.5	37.2	6.58	32	37.2	33	28	35.2	34.2	31.1	21.3	31.9	30.4	21.3	29.4	27.3
57	F	100	50	154	69.2	1	0	0	0	89	22.9	131	-95.2	17.2	235	-102	19	64.3	1911	2624	57.9	3.46	-91.6	21.8	11.9	-76.4	27.9	16.8	-90.1	25.7	5	31.1	4.52	34.5	25.9	5.09	37.8	19.8	27.6	42.3	23.7	27	43.6	12.1	27.9	36	9.87	26.4	39.7
53	F	105	70	151.5	104.7	0	1	1	1	133	34	763	-107	21.1	227	-99	25.9	22.9	8800	3066	25.8	0.98	-72.9	17.2	7.48	-59.3	25.7	15.4	-80.3	29.9	5	35.1	8.65	31.2	26.2	9.42	37.6	20.1	31.7	50.7	15.9	34.3	50.2	-31.2	43.1	47.6	-30.4	48.8	50.7
57	F	130	85	158.5	83.1	0	0	1	1	122	31.6	614	-107	17.8	237	-99.5	23.4	27.9	7484	2383	27.5	2.52	-87.5	21.5	15.6	-70.5	27.7	21.9	-87.3	28.1	5	10.4	9.91	47.5	30.4	7.49	38.1	12.4	32	46.7	10.4	33.7	45.8	11	26.7	31.5	13.8	29.7	32.6
19	F	142	90	164	74.9	1	0	0	0	85.2	22.4	196	-100	15.8	93	-98.5	23.5	32.2	2592	1160	30.9	0.39	-83.8	22.4	1.51	-62.9	27.4	4.46	-66.2	24.4	5	49	8.96	22.2	47.4	9.27	23.4	47	25.3	35.5	46.5	25.5	34	46.9	22.9	18.8	50.8	21.9	15.8
38	F	120	70	159.6	96	0	1	1	0	106	27.3	386	-104	15.6	202	-98.6	21.2	34.4	4156	3415	45.1	1.92	-81	21.4	9.29	-67.3	26.7	15.8	-78.4	28.2	5	39.5	9.66	27.2	34.7	9.39	34.1	26.6	27.4	47	33.1	25.2	39.4	26.5	32.8	27.4	28.4	25	25.8
50	F	120	80	159	98	1	1	1	0	108	30.2	291	-99.4	17.1	298	-102	20.9	49	3809	3537	48.1	2.88	-84.1	21	12.3	-73.2	28	13.3	-75.9	27.8	5	34.9	5.57	28.6	26.1	6.18	41.5	21.2	29	43.8	17.2	33.7	45.3	21.1	30.7	26.7	21.8	29.9	27.6
25	M	140	80	176	135	0	0	1	0	124	32.2	670	-110	20.4	145	-100	25.3	17.8	7997	2183	21.4	1.35	-79.5	22	7.46	-65.7	30.4	15.6	-86	32.3	5	49.7	15.3	34.2	45.6	16.6	40.2	42.8	43	51.9	41.7	41.4	43.7	20.4	35.2	35.5	20.2	32.6	39.1
54	F	110	70	160	94.4	1	0	0	0	112	29.6	385	-104	16.1	289	-101	20.5	42.8	4509	4134	47.8	3.22	-84.5	20.8	12	-72.1	26.5	25.5	-88.7	26.2	5	32.3	5.98	32.8	27.8	5.98	34.9	7.16	31.8	41.8	8.21	27.7	40.5	17.6	32.8	28.4	20.1	28	26.3
57	F	120	70	160	120	1	2	1	0	132	34.2	723	-110	20.1	276	-101	24.8	27.6	8041	4459	35.7	4.68	-86.8	22.8	26.8	-73.7	29.7	21.4	-88.2	32.7	5	24.4	8.91	46.5	11.7	8.1	50	5.07	34.1	55.4	4.52	38.3	44	-18.2	36.5	45.9	-20.7	33.1	47.4
41	F	120	80	164	85	1	2	1	1	99.9	24.9	349	-103	15	131	-101	21.5	27.3	4217	1832	30.3	1.39	-78.2	19.5	7	-62.3	24.8	13.1	-77	25.3	5	33.9	8.02	35.9	38.1	9.48	31.4	44.2	27.3	35.8	43.6	28.7	38.1	39.6	23.7	21	41.2	23.3	18.7
25	F	120	70	166	97.9	0	0	0	0	104	25.1	464	-107	14.6	131	-100	22.4	22	5895	1640	21.8	0.73	-76.5	19.8	5.04	-68.3	27.4	8.39	-82.8	26.7	5	42.4	6.67	30.2	41.9	6.54	30.3	32.9	28.5	40.9	39.3	30.1	32.5	31.9	25.2	29.9	34.8	26.4	26.3
17	M	120	80	174	120	0	0	1	1	113	28.9	541	-109	16	149	-101	22.8	21.6	6594	1937	22.7	1.79	-81.1	21.1	5.34	-63.9	26.3	25.5	-82.2	26.7	5	48	10.6	22.6	43.3	12.4	27.7	35.8	29.6	34.9	34.8	29.3	36.1	15.1	37.4	37.3	20.9	32.2	35.5
30	F	120	70	166	125	0	0	0	0	126	33.1	689	-113	17.7	228	-104	23.8	24.9				3.44	-90.4	25.3	16.6	-74	30.8	18.5	-91.1	29.1	5	26.4	10.5	35.4	16.4	11	42.2	22.9	28.1	40.7	25.7	29.1	36.4	-8.11	34.1	39.6	-8.35	31.2	42.6
62	F	120	80	156	83.7	1	2	1	0	102	26.6	337	-106	13.5	162	-100	20.3	34.8	4703	2029	30.1	4.81	-87.7	20	24.9	-74.8	26.2	15.1	-75.2	24.6	5	37.4	5.33	26.9	36.7	5.9	29.2	10.3	23.3	42.5	22.1	23.9	41.4	25.6	19.4	28.4	28.3	19.1	26.2
26	F	130	70	157.9	93.7	1	0	0	1	96.5	24.6	337	-101	15.1	124	-99.9	21.6	26.9	2976	883	22.9	3.28	-83.8	20.1	11.8	-75.2	27.9	24	-90.9	24.8	5	43	4.95	34.9	36.2	4.33	30.9	21.4	29.1	46.2	29.3	30.8	39.1	16.2	29.8	46.3	29.2	26	32.3
54	F	140	90	147	73	1	2	1	1	104	25.7	345	-103	17.2	208	-95.9	21.2	37.6	4608	2866	38.3	0.56	-82.9	24.2	5.22	-58.5	21.3	25.5	-89.7	30.4	5
31	M	120	70	177	123	0	0	0	0	113	30.2	499	-105	18.7	164	-99.1	23.6	24.7	6622	2743	29.3	4.09	-94.6	24.1	17.6	-88.1	28.6	26.4	-89.6	32.5	5	43.5	13	36	38.4	15.6	40.4	37.7	49	37.7	35.1	45.7	41.3	10.9	48.6	38.9	13.5	44.7	36.8
22	M	130	70	180	128	0	0	1	0	117	30.1	487	-109	16.9	232	-104	22.7	32.2	5407	2554	32.1	2.17	-84.2	21.7	5.53	-67.8	27.3	18.3	-84.1	27.5	5	54	14.3	25.3	51.2	16.5	27.1	49.9	40.9	33.5	49.6	52.1	30.9	28.7	39	26.2	34.3	44.6	30.7
24	M	150	90	188	161	1	0	1	0	134	34.4	670	-112	19.7	219	-97.7	25.2	24.7				0.91	-80.5	20.7	2.74	-68.6	20.6	18.9	-75.8	29	5	49.1	11.3	29.7	49.7	13.7	37.7	38.8	43	35.6	34.7	40.7	37.3	9.32	37.5	33.1	7.52	30.8	33.3
54	F	110	70	156	73	0	1	1	1	88.9	22.1	226	-104	14.6	145	-102	20.7	39.1	3022	2228	42.4	0.9	-73.9	17.8	6.13	-62.8	24.2	10.7	-80.7	26	5	43.7	6.76	34.8	37.3	6.78	34.1	40.8	26.1	35.1	40.5	27	29.3	30.5	27.2	30.9	29.3	23.8	31.4
37	F	110	70	156	133	0	1	1	0	131	35	584	-108	23.2	316	-101	26.8	35.1	8042	3240	28.7	0.77	-77.9	24.7	7.21	-63.3	30.1	10.3	-80.1	36.4	3	41.7	7.56	55.3	32.4	6.83	65.3	37.3	30.3	50.5	38.3	32.8	49.7	1.03	29.5	41.9	10.9	32.2	46.5
30	M	130	70	178	134	0	0	0	0	127	33.7	501	-106	22.4	283	-100	26.5	36.1	6766	3118	31.5	4.42	-86.9	24.8	24.8	-69.7	31.7	12.1	-82.5	35.3	3	42	12.7	45.6	45.2	14.2	46.7	41.2	40.1	42.2	42.3	44.1	46.5	-2.47	48.9	44.2	14.1	51.5	43.2
28	F	120	80	165	107	0	0	0	0	120	31.2	662	-106.741	16.5	206	-98.668	22.1	23.8	7846	2979	27.5	2.52	-81.8944	24	8.5	-63.8651	27.5	10.8	-80.1902	25.6	3.75	43.3	6.73	30.8	45.7	5.57	28.2	35.5	28.4	37.8	42.8	28.5	33.3	7.33	30.1	35	9.72	25.7	34.1
56	F	120	80	158	157	1	2	1	1	152	41	708	-102	27.1	181	-95.4	28.3	20.4	8605	3534	29.1	6.48	-92.9	27.2	41.9	-83.1	39.6	16.4	-96.3	42.8	3	47.4	9.12	72.7	29.2	11.1	80.5	-2.08	39.5	79	9.95	38.9	79.3	-29.7	46.5	59.9	-17.3	51.9	71.9
26	F	110	80	164	140	1	0	0	0	137	36.3	854	-111.669	16.8	231	-106.955	17.7	21.3	10541	2835	21.2	3.48	-95.2833	20.2	11.4	-72.725	24.7	13.9	-80.9178	22	3.75	45.6	9.06	24.1	48.6	8.78	22.6	36.3	29.3	39.7	32.6	27.1	33.8	15.1	39.7	32.3	13.3	35.3	33.5
[truncated: 139 more columns]
